# Supplementary material for: Identification of autophagy‐related genes signature predicts chemotherapeutic and immunotherapeutic efficiency in bladder cancer (BLCA)
Source: J Cell Mol Med. 2021 May 7;25(12):5417–33. doi: 10.1111/jcmm.16552 (PMC8184684; doi:10.1111/jcmm.16552)
Supplement: Supplementary file 20 — Table S3 [file JCMM-25-5417-s013.csv]

id	aDC	B cells	CD8 T cells	Cytotoxic cells	DC	Eosinophils	iDC	Macrophages	Mast cells	Neutrophils	NK CD56bright cells	NK CD56dim cells	NK cells	pDC	T cells	T helper cells	Tcm	Tem	TFH	Tgd	Th1 cells	Th17 cells	Th2 cells	TReg
TCGA-2F-A9KO-01	0.270566356	0.164054689	0.171036632	0.366713464	0.346207555	0.055093017	0.169370696	0.135712316	0.054839766	0.058992296	0.101676028	0.087992375	-0.023556992	0.029799247	0.371939373	0.09051232	0.092047541	0.036217901	0.092967189	0.069673173	0.208908397	-0.045076653	0.201286385	0.450011406
TCGA-2F-A9KP-01	0.023493742	-0.056247619	0.036541341	-0.128091451	-0.024246323	-0.005327909	-0.064278974	-0.162759592	-0.097567713	0.066910774	0.167736729	-0.098201074	-0.005786771	-0.118655184	-0.134692999	0.096517955	0.110830259	-0.034715296	-0.002539345	0.125321658	-0.113821544	-0.264604026	0.123857613	-0.448243413
TCGA-2F-A9KQ-01	-0.090219914	-0.281144673	-0.016561984	-0.166409513	0.109041814	0.0004912	0.084569905	-0.12358713	0.069964112	-0.001930065	0.178752561	-0.127281975	0.092980505	0.153159576	-0.250573703	0.080131643	0.040655736	0.017491683	-0.017552733	-0.183092182	-0.067674283	0.021533622	0.165841723	-0.388017566
TCGA-2F-A9KR-01	0.15448728	-0.18737866	0.119177046	-0.042485238	-0.146273535	0.031008676	0.046812032	-0.204883882	-0.105541336	0.017129809	0.186390436	0.061460908	0.056093601	-0.395887989	-0.162020065	-0.011227682	0.059642882	-0.184579092	0.011164202	-0.241588214	-0.076991925	0.165653213	0.097784306	0.206997833
TCGA-2F-A9KT-01	-0.143941511	-0.276426532	0.007513863	-0.295347276	-0.189619085	0.007811968	0.050027206	-0.046239905	-0.163723696	0.082932814	0.176191484	-0.020175865	0.056521243	-0.294998289	-0.266610699	-0.015850853	0.060632246	0.079354343	0.006507864	0.078103113	-0.077925367	0.072153403	0.046041185	-0.401020874
TCGA-2F-A9KW-01	-0.034911445	-0.060041442	0.013440017	-0.233177742	0.284128294	0.029988398	0.127017633	0.153073299	-0.075186652	0.251577825	0.115923757	-0.166827847	-0.023185994	0.371193111	-0.19280967	0.069876238	0.02946555	0.09369691	-0.001982181	0.116392915	-0.086050727	0.001321913	0.192489878	0.226046538
TCGA-4Z-AA7M-01	-0.206830493	-0.082368276	0.035683235	-0.090678677	-0.15032172	0.001153973	0.031746497	-0.132922801	-0.151114248	-0.057856093	0.075234294	-0.099562972	0.049499067	-0.380318239	-0.00985601	0.016366703	0.070976782	-0.101648	-0.068433306	0.011769675	-0.176993055	-0.159801307	0.103761277	-0.402617771
TCGA-4Z-AA7N-01	0.215477943	0.423416049	0.205301028	0.325273413	0.36616986	0.129975014	0.226046964	0.127983287	0.250772897	0.170089103	0.295933778	0.141794319	0.111057995	0.427369682	0.439263069	0.133601099	0.189109889	0.281771833	0.223425722	0.048733554	0.235741858	0.041600217	0.014229231	0.485713471
TCGA-4Z-AA7O-01	0.159998095	-0.094281768	0.121162787	0.189528118	0.179962414	0.000398498	0.151773636	-0.091846604	-0.006204077	0.039457545	0.088310231	0.155952621	0.119727537	0.071204517	0.193656924	0.157541586	0.058905616	-0.01102584	0.093961036	-0.177696304	0.031645889	0.073853896	0.150632422	0.222225391
TCGA-4Z-AA7Q-01	0.403903166	0.196028738	0.108132359	0.292138822	0.245834906	-0.032448806	0.106243992	0.103651093	-0.032553946	0.130254274	-0.066874538	0.193867985	-0.01769015	0.329046424	0.320971868	0.043619663	0.0609436	0.033623668	0.112851419	-0.030921804	0.162576635	-0.001122052	0.205697033	0.441570663
TCGA-4Z-AA7R-01	-0.13431218	-0.02068676	0.010804966	-0.170357904	-0.043734636	0.028205161	-0.059941288	-0.048491423	-0.169910593	-0.072173405	0.23361664	-0.27429251	0.025027964	-0.20443139	-0.239889854	0.08583127	0.09887739	0.077643891	-0.002006576	0.21338794	-0.083935829	-0.031505787	0.062891351	-0.329559713
TCGA-4Z-AA7S-01	-0.150288383	-0.012740554	0.069101512	-0.134841864	0.14436667	-0.042520332	-0.04038849	-0.177184587	0.107673562	-0.058297385	0.127273158	-0.138237162	0.026146649	-0.089454774	-0.042997214	0.078647905	0.103654456	-0.004596559	0.059347413	-0.202200206	-0.173833194	0.146468057	0.190163073	-0.365375841
TCGA-4Z-AA7W-01	0.32657963	0.117305561	0.172467606	0.341480294	0.337801883	-0.007541774	0.195521647	0.112447029	-0.119821437	0.077111299	0.131145506	0.355139529	0.033675489	0.327905783	0.351144028	0.084361146	-0.05528901	0.071805077	0.086524105	0.165363859	0.221198853	0.151374055	0.155527831	0.319465039
TCGA-4Z-AA7Y-01	-0.065228385	-0.227833339	0.05033139	-0.135825996	0.102665687	-0.023940464	0.142273428	-0.076072511	-0.034618331	-0.03814067	0.066680899	-0.10954299	-0.000598134	-0.24583666	-0.171837802	0.137129181	0.044626667	0.00991667	-0.011730222	-0.006255447	-0.027620917	0.111322201	0.194543172	-0.384766739
TCGA-4Z-AA80-01	-0.004065673	-0.041017977	0.0886364	-0.109137529	-0.018191282	0.025255828	-0.026666408	-0.130760408	-0.054909547	-0.111355554	0.189921498	-0.01348172	-0.028151129	-0.353456142	-0.203431643	0.071949781	0.069492141	-0.109360245	0.086823948	0.126624838	-0.062656945	-0.037264045	0.118148281	-0.274010494
TCGA-4Z-AA81-01	0.24766043	-0.149820099	0.093619279	0.252908633	0.110011565	-0.066601446	-0.080132152	-0.124674348	-0.100762433	-0.196198021	0.127794508	0.17138043	0.108541921	-0.242414737	0.229224616	0.128395855	-0.016652827	-0.016588661	0.103709523	-0.105711178	0.142795355	-0.044816845	0.250890118	0.132571005
TCGA-4Z-AA82-01	0.255133478	-0.073121099	0.029411943	-0.034792206	0.170453154	-0.010755129	0.124556235	0.065022291	0.154747151	-0.051262746	0.026591025	0.095349404	-0.008226574	-0.258839968	-0.045346868	0.041679902	0.077165665	0.068397628	-0.069423802	-0.093400153	0.112354058	-0.001552091	0.253738754	-0.148368883
TCGA-4Z-AA83-01	0.27146999	-0.175100006	0.051212586	0.003160422	0.33861044	-0.01079363	0.151096687	-0.028768583	0.000290323	0.09775297	0.228128748	0.072218049	0.041739949	-0.02375385	-0.216431383	0.067327622	0.024092966	-0.004985237	0.030033501	0.010368235	0.012900425	0.215059701	0.012171233	0.214469032
TCGA-4Z-AA84-01	-0.110696848	-0.003096775	0.060830498	-0.067139123	-0.293237504	-0.086616292	-0.033148395	-0.079907143	-0.152716909	-0.120675587	0.257035041	-0.11186326	0.025358686	-0.231806775	-0.27126315	0.079096314	-0.072107719	0.059257825	-0.056355049	0.18509709	-0.02045788	-0.049019399	0.135143055	-0.331099578
TCGA-4Z-AA86-01	0.345532473	0.125075283	0.106969013	0.277443277	0.223806195	-0.021314128	0.180590949	0.240049186	0.064878954	0.191708628	0.053375797	0.370388755	0.099283861	0.35756245	0.338624726	0.097607831	0.015232296	0.074451413	0.075958898	-0.019057369	0.279927484	0.17501777	0.283737125	0.488165849
TCGA-4Z-AA87-01	-0.089385897	0.059032844	0.070423868	0.114461746	0.1194556	0.001035644	0.09308103	-0.00116087	-0.159535067	-0.044012804	0.124368936	0.100143317	-0.006434681	-0.243441314	0.084117872	0.122779136	0.013627611	-0.008455745	0.053448983	0.188719021	-0.010200471	-0.258399315	0.123688548	-0.179109159
TCGA-4Z-AA89-01	0.098932325	-0.268080005	0.093232493	-0.020990353	-0.089834974	-0.032951002	0.014936102	-0.237748587	-0.11895996	-0.180275199	0.292950196	-0.108454628	-0.004353059	-0.415735143	-0.100762113	0.084111923	0.007040845	-0.104311472	-0.024313209	-0.192679102	-0.104417746	0.206135077	0.063417259	-0.363436751
TCGA-5N-A9KI-01	0.132919375	0.196761187	0.00600108	0.075530594	0.300430976	0.017277471	0.097105682	0.21926934	0.195729298	0.189249087	0.007736293	0.017511293	0.077039607	0.347410745	-0.166127656	-0.046279503	-0.048079089	0.116875319	-0.034596245	-0.118762588	-0.093657701	0.186722645	0.015965312	-0.345243527
TCGA-5N-A9KM-01	0.027774126	0.005239531	0.130195126	0.13674165	-0.255919187	-0.016850009	0.093415535	0.16657501	0.087698228	0.08231614	0.10789047	0.085285615	-0.019711197	-0.245323372	0.000975959	0.100533307	0.05704397	-0.045662975	0.022411392	-0.182691553	0.018091974	0.192196983	0.051823117	-0.381629976
TCGA-BL-A0C8-01	0.083015167	-0.133916468	-0.003312972	-0.199035366	0.064326066	-0.024332816	0.091264109	0.007391016	-0.07387522	-0.072759663	0.050215607	-0.215925191	0.016052884	0.346612296	-0.084048452	0.029973183	0.028756609	-0.011006642	0.036226525	-0.044032207	-0.12562751	-0.051685734	0.105519913	-0.412769476
TCGA-BL-A13I-01	0.224132002	-0.098696597	0.067639526	0.249615384	0.306759674	0.06715361	0.187272787	0.202552445	0.310232656	0.188620122	0.043461229	0.192135141	0.050274871	0.404842021	0.367110614	0.153928381	0.066401854	0.060051622	0.015462203	0.075283762	0.253077774	0.222845313	0.223928913	0.459934983
TCGA-BL-A13J-01	-0.017436345	-0.120157129	0.009544866	-0.151563835	0.003784586	-0.02132171	0.034015398	0.081984548	0.047015458	-0.034453079	0.176224776	0.034124898	0.049352887	-0.310796167	-0.141002787	0.113514088	0.092988366	0.079419458	-0.034679876	0.218021109	-0.066025884	-0.302950839	0.106937634	0.139642979
TCGA-BL-A3JM-01	0.202089502	-0.130245026	0.03897833	-0.044729759	-0.127118703	0.042997487	0.022647038	-0.079317127	-0.019672799	-0.169373552	0.140830168	0.077831284	0.15254028	-0.239506102	-0.167720555	0.074367194	0.080986101	0.043124699	0.063658666	-0.085216313	-0.022610816	-0.223301962	0.241520968	0.098408806
TCGA-BL-A5ZZ-01	-0.10213247	-0.06190896	0.026023459	0.223474149	0.317907432	-0.080780008	0.201534566	0.296782934	0.284137479	0.371075157	0.060099938	0.222988656	0.154574449	0.423776662	0.0323841	0.05165336	-0.048310962	0.150896923	0.060906181	0.162635203	0.182720804	-0.144121473	0.236576909	0.444650394
TCGA-BT-A0S7-01	-0.258120971	0.01544625	0.038923019	-0.033259444	0.160184617	-0.022199175	0.120746844	-0.081897349	-0.03914945	-0.013586498	0.037524245	0.002918867	-0.019932511	0.092534504	-0.05964283	0.177702113	0.139831668	0.101070381	0.031401064	-0.073835631	-0.088450848	-0.078686322	0.171528287	-0.298477244
TCGA-BT-A0YX-01	0.206188691	0.081576756	0.089671763	0.251175423	0.183057838	-0.006444548	0.210100835	0.097212581	0.079784655	0.223245581	-0.170050434	0.073200776	-0.085560336	-0.253022699	0.289404212	0.162330045	0.066222113	-0.048807132	0.036717181	-0.128656028	0.135401768	0.096808905	0.175702555	0.431247861
TCGA-BT-A20J-01	0.253395638	0.191515421	0.047564886	0.237834394	0.335859259	0.042585231	0.152354894	0.231870569	-0.024869661	0.117699744	0.19178265	0.16648551	-0.000144504	0.207796282	0.286341134	0.097548898	0.090718663	0.07237617	0.119895332	-0.185355573	0.161251418	0.05469292	0.129705541	0.444479297
TCGA-BT-A20N-01	0.050174982	-0.167033888	0.009914829	-0.27026158	0.034829392	-0.013653416	0.015742264	-0.014131696	-0.189343	-0.145707172	0.132901401	-0.127294324	0.014136445	-0.368626668	-0.214485984	0.071284474	0.066883735	0.023169913	-0.068382138	-0.001297377	-0.029091909	-0.018883707	0.162044513	-0.366516482
TCGA-BT-A20O-01	0.416389132	0.25170982	0.130582027	0.31118217	0.299902538	0.012699816	0.1598928	0.281857841	0.198541493	0.209524565	0.11673709	0.16591239	0.03083158	0.144490704	0.434840398	0.20508553	0.153075208	0.200074661	0.143709809	0.240076381	0.256087284	0.011501005	0.203378169	0.468603855
TCGA-BT-A20P-01	-0.012774357	-0.202016363	0.072746334	-0.112718947	0.055776007	-0.076144074	0.040788535	-0.174510685	0.004654508	-0.079032381	0.17703707	-0.082937888	0.002962218	-0.438262804	-0.075671492	0.055065887	-0.058814146	-0.145655848	-0.150615123	-0.133958775	-0.070776227	0.087621852	0.06824582	-0.332354283
TCGA-BT-A20Q-01	0.301448443	0.053424835	0.15124882	0.126943398	0.245624909	0.000269689	0.257451673	0.08000928	0.194049224	-0.006688294	0.06727137	0.088134699	0.087291566	0.104625299	0.303977412	0.095734629	0.096439596	0.103857309	0.04035222	-0.149083527	0.061464496	0.159243973	0.121534008	0.468603855
TCGA-BT-A20R-01	0.041020868	0.030230262	0.042154769	0.073584257	0.27348374	0.030020223	0.072449016	0.27740087	0.169099885	0.160607313	-0.014202972	0.013345975	0.072733776	0.18857648	-0.162334701	-0.074243743	0.025104221	0.042070604	0.011656265	-0.027386766	0.003132285	-0.044350652	0.147641449	-0.500655869
TCGA-BT-A20T-01	0.22566202	-0.10424193	0.16589515	0.203366655	0.222892041	-0.048000479	0.139337772	0.064468198	-0.035366468	-0.02002521	0.11260535	0.201837073	0.109674355	-0.264600205	0.224275719	0.098642331	0.036623328	-0.045234788	0.072558765	-0.072337601	0.127459645	-0.262614482	0.092238406	0.460562336
TCGA-BT-A20U-01	0.138683562	-0.144004549	0.011054012	-0.131478994	0.246224649	0.032476425	0.160060171	0.074641943	-0.095872891	-0.028940681	0.077894267	0.028532314	-0.028828037	-0.236084179	-0.124082886	0.089473499	0.072864188	-0.105518464	-0.033077847	0.002222602	0.025531163	-0.059162417	0.260120804	0.347924033
TCGA-BT-A20V-01	0.332820813	0.006639206	-0.014678124	0.115203905	-0.010326229	-0.046124314	0.118451242	-0.083542413	-0.098640113	-0.096730518	0.074560708	0.07974444	-0.037102546	0.016567811	-0.081960498	-0.004297312	0.084070161	-0.093219298	0.028831747	0.141796455	0.088830807	-0.22929229	0.206337719	0.165706627
TCGA-BT-A20W-01	0.175107612	0.118243169	0.06220557	0.191736135	0.286707062	0.049166339	0.187044118	-0.204441416	0.141565348	-0.065586672	0.126184167	0.061272039	0.00692961	0.303724193	0.295628234	0.137949676	0.046215377	0.06568497	0.135155277	0.178348463	0.06421852	-0.036782611	0.166090588	0.464383484
TCGA-BT-A20X-01	0.253508167	0.005536028	0.078347306	0.16233955	0.019451257	-0.080384903	-0.019245609	0.158662748	-0.206528671	0.003980191	-0.171218231	0.082182064	0.016956267	0.097154101	-0.002900608	0.092547358	0.116722998	0.023326418	-0.04849572	0.133727023	0.176108163	0.052325186	0.137146495	0.415335919
TCGA-BT-A2LA-01	-0.32255664	0.095986233	0.027359675	-0.037662725	-0.279027133	0.015491309	-0.049671128	-0.112003837	0.059613302	-0.156848206	0.206086938	-0.179233536	0.024681378	-0.330130033	-0.082856521	-0.044094314	0.01107479	0.012965559	0.080503034	0.1158469	0.074061375	-0.240872013	0.170883873	-0.270759667
TCGA-BT-A2LB-01	0.249887528	0.076589535	0.10764789	0.209010752	0.291180069	-0.001999995	0.146350821	0.109230554	0.155995028	0.265813305	0.23678051	0.244556704	0.069639426	0.176428653	0.208523531	0.024923641	-0.021860779	0.060323527	0.042848212	0.075013271	0.062687958	0.011778246	0.136654181	0.371421239
TCGA-BT-A2LD-01	0.271681274	0.055427758	0.02596041	-0.099739778	0.058311562	-0.048141083	0.09479019	-0.003208052	-0.010186197	0.100849382	0.188105172	0.015904267	0.15129422	-0.110556633	-0.10674495	0.003849245	-0.027871688	0.084003979	0.005335782	0.056155191	0.025045377	-0.017483416	0.14713141	-0.350262347
TCGA-BT-A3PH-01	-0.034399078	-0.22990593	-0.037324546	-0.245055559	0.169088674	-0.012338883	0.092980622	-0.084414943	-0.064582947	0.048149523	0.10500365	-0.081422046	-0.01089493	0.03681419	-0.302245593	0.061742741	-0.015968139	0.045850106	-0.03114187	0.043924317	-0.078781796	0.153483787	0.157849381	-0.437635451
TCGA-BT-A3PJ-01	0.243759996	-0.040353881	0.057771305	0.120404537	0.082303892	-0.031542365	0.081786422	0.089001196	-0.238824113	0.06322408	0.139054092	0.227446439	0.008196151	-0.262033763	0.161540181	0.204476227	0.038007688	0.04365421	0.011996868	0.116416028	0.159812464	0.118761105	0.262511208	0.476189118
TCGA-BT-A3PK-01	0.302718653	-0.126355273	-0.023818833	0.012400969	0.277698137	-0.039848676	0.050874098	0.146140084	-0.015431824	0.345051774	0.191259638	0.085110847	0.071789783	0.439175317	0.072306239	0.073153302	0.037594348	0.177911284	0.053943882	0.08657644	0.224884534	0.296997769	0.207398895	0.456170868
TCGA-BT-A42C-01	0.052818345	-0.086338545	0.007397395	-0.102707137	0.010053274	-0.003943217	0.049254783	-0.072450383	-0.009000463	0.069280903	0.186241913	-0.126704889	0.042144587	-0.236027147	-0.121355945	0.08081013	0.009277428	-0.07658715	0.001197868	0.045091608	-0.01668211	0.109775444	0.182179537	0.125613095
TCGA-BT-A42E-01	0.370669907	-0.016808879	0.098982967	0.299798578	0.159389473	0.029208129	0.135802613	0.052308172	-0.262787447	0.055265799	0.050318343	0.146617784	-0.022067631	-0.174432531	0.31052253	0.154369241	0.096797483	-0.024792858	0.017775793	0.300803532	0.2249994	0.170982738	0.204859972	0.491872933
TCGA-BT-A42F-01	0.3769327	0.212467828	0.109924567	0.304360982	0.352149581	0.025646893	0.143140667	0.227261079	-0.01061495	0.204038426	0.035019744	0.291050669	-0.085267612	0.353170982	0.312983396	0.094140963	0.052597575	0.131125589	0.049417611	-0.173175613	0.263703277	0.34498862	0.0996103	0.457311509
TCGA-C4-A0EZ-01	-0.278030232	-0.170179644	-0.034438924	-0.274507233	-0.211553641	-0.000874155	-0.0850478	-0.242374008	0.001365233	-0.204391965	0.150658583	-0.177837044	0.063267846	0.103199498	-0.245670027	0.089695141	0.019729579	0.096885374	0.104387261	0.30217668	0.005695086	-0.307611822	0.211689197	-0.159490133
TCGA-C4-A0F0-01	0.143296084	-0.209062212	0.042339995	0.000994072	0.317316126	-0.051091751	0.120748928	0.132703839	0.048755288	0.118423645	0.126799501	0.088708891	0.07077863	-0.037498574	0.053303874	0.143962029	0.028224398	0.108042566	-0.064958196	0.07768525	0.108585715	-0.09618931	0.205637173	0.066470857
TCGA-C4-A0F1-01	0.202267735	-0.052951078	0.053946646	0.046104589	0.125066871	0.013423055	0.046129972	0.054476736	0.013695503	0.111805679	0.138659098	0.039746551	0.006413714	-0.108617543	-0.168440184	0.094938193	0.087357722	0.06304082	-0.076282008	0.031051328	0.0701	0.023535051	0.128456131	-0.100290863
TCGA-C4-A0F6-01	-0.202712164	-0.152156897	0.011276816	-0.081771344	-0.012800532	-0.021460283	0.124298745	0.039882557	0.010243187	-0.049643325	0.051173094	-0.002521357	-0.062796781	-0.195648454	-0.022342695	0.117961789	0.09064549	-0.043298558	0.059053539	-0.156978678	-0.087788661	-0.077935179	0.082550105	0.031852401
TCGA-C4-A0F7-01	0.071214004	-0.122500624	0.076286853	-0.077255933	0.048287276	0.006827123	-0.008518313	-0.024162108	0.042897849	0.032931427	0.031005896	0.024395499	-0.005082066	0.227529372	-0.16515994	0.118593013	0.143758227	0.15048625	0.05668364	0.034270729	0.007808811	-0.014216778	0.199095117	-0.269219802
TCGA-CF-A1HR-01	0.125427843	0.144578981	0.091347835	0.085274772	0.210094868	-0.020786066	0.161499733	-0.148478272	0.215565074	0.018174049	0.176814696	0.036564985	-0.028904073	0.305720315	0.022595648	0.025719157	0.040391296	0.054782412	-0.035895188	-0.177627575	-0.097294511	0.201902165	0.093033073	-0.187663967
TCGA-CF-A1HS-01	0.158518576	-0.005638018	0.006719443	-0.134932506	0.143530495	-0.027259824	0.196901742	0.094987994	-0.096415277	0.043304481	0.122230441	0.068325669	0.052109785	-0.228498916	-0.04865198	0.112977461	0.119148814	-0.020748212	-0.03082254	0.1664914	0.166954722	-0.023771707	0.203208088	0.237110756
TCGA-CF-A27C-01	-0.120111998	-0.200174606	0.116960105	-0.09922821	-0.041544044	-0.017580896	0.036772424	-0.276086421	-0.136453707	-0.098501163	0.223358197	-0.116485058	0.057655947	-0.346555264	-0.157567115	0.11163564	0.127425155	0.070236135	-0.027748592	-0.223834363	-0.110528714	0.120125964	0.015141647	-0.263402532
TCGA-CF-A3MF-01	-0.214827569	-0.124468141	0.0356091	-0.120721904	0.179458682	0.054442097	0.023879427	-0.226311506	-0.017391076	-0.080996643	0.193548046	-0.070640137	0.05734411	0.347924033	-0.139068294	0.055184413	0.024595007	-0.017906646	0.059087042	-0.130961141	-0.142744889	0.178412736	-0.005835873	-0.253593019
TCGA-CF-A3MG-01	-0.07682811	-0.251601756	0.017883098	-0.053963277	-0.056741414	-0.03530552	0.072642828	-0.165253822	-0.066861782	-0.020353378	0.075931518	-0.095604887	-0.004050031	-0.292317783	-0.190515272	0.043700408	0.034833054	0.041695987	0.039898509	-0.142988236	-0.14255405	0.300787479	0.071729758	-0.360357021
TCGA-CF-A3MH-01	-0.09816358	-0.223059001	0.046170184	-0.092801267	0.05814343	-0.024517625	0.061905849	-0.143495347	-0.052036389	-0.039112594	0.185899647	-0.078445433	0.025873704	-0.242642865	0.008967539	0.069193602	0.01406719	-0.023372632	0.028041528	-0.278399766	-0.067600351	0.072105921	0.041751612	-0.3820292
TCGA-CF-A3MI-01	0.075152024	-0.181431644	0.068652026	-0.044355497	0.101119806	0.009358275	0.108908457	-0.158964553	0.053168041	0.071651896	0.31885275	-0.076048305	0.046168088	0.429593932	-0.120942196	0.038509547	-0.015261333	-0.009353208	0.000552879	-0.05132646	-0.088050359	0.026884256	-0.038787201	-0.114891069
TCGA-CF-A47S-01	0.232080049	-0.193610566	0.088088443	-0.034758107	0.201904678	-0.057748676	0.131640774	-0.186166559	-0.006995204	-0.02451957	0.188519197	0.024535562	-0.018588205	0.204089198	-0.065130718	0.064133432	0.03805401	0.012417261	0.028347364	0.000633732	-0.036547085	0.367355515	-0.071829143	-0.255303981
TCGA-CF-A47T-01	-0.23375698	-0.247039516	0.033057109	-0.104751948	0.002803925	-0.018276421	0.074503868	-0.147468588	-0.088988382	-0.11638766	0.19042164	-0.049748573	0.035221926	0.016624843	-0.176364949	0.103168926	0.035904532	-0.055512981	0.028039679	-0.001305174	-0.171970498	-0.130420957	0.103256345	-0.441114406
TCGA-CF-A47V-01	0.101900034	-0.086068588	0.069580105	-0.095180349	0.187547619	0.047540941	0.159343368	-0.208005008	0.13675547	0.063443303	0.245988935	-0.055798166	0.112755076	0.406381887	-0.033095157	0.069588932	0.057518899	0.11031848	-0.001026711	0.004741582	-0.06758538	-0.124878713	0.044666287	-0.038696247
TCGA-CF-A47W-01	-0.148883457	-0.181282946	0.043270544	-0.053206246	-0.145190188	-0.013384289	0.058017226	-0.259813891	-0.048413252	-0.117996724	0.181988599	-0.072125799	0.009153053	0.410830387	-0.078121227	0.076123934	-0.029443269	0.009606227	-0.008663366	-0.076695811	-0.1824807	-0.151492048	-0.053214048	-0.292545911
TCGA-CF-A47X-01	-0.093551405	-0.139960543	0.078414887	-0.151270615	0.151825283	-0.003363401	0.065256301	-0.237166474	-0.047910449	-0.077429547	0.290597331	-0.150762136	0.034437895	-0.205286871	-0.161585075	0.070637169	0.08928815	-0.038005008	0.051146632	0.056984487	-0.055776854	-0.056443412	-0.041812824	-0.150193909
TCGA-CF-A47Y-01	-0.052409552	-0.179541608	0.094756407	-0.0561255	-0.180018907	0.007393138	0.050848441	-0.241774489	-0.104114985	-0.032932231	0.285444783	-0.059425602	0.02529349	0.277318353	-0.162821741	0.112782228	0.0175249	0.003836771	-0.026847815	-0.288842293	-0.185371984	0.23106605	-0.130166465	-0.399709137
TCGA-CF-A5U8-01	-0.075898692	-0.140077777	0.098184964	-0.084716412	-0.19883591	-0.009687423	0.053884808	-0.237455548	-0.102672594	-0.09927698	0.272649209	-0.067039538	-0.005350636	0.206028288	-0.159902248	0.104903415	-0.010779327	-0.109568939	0.030418547	-0.207231894	-0.195630009	0.182232435	-0.12802054	-0.263573628
TCGA-CF-A5UA-01	-0.095059404	-0.209837168	0.104965036	0.018792598	0.031686431	-0.06323964	0.162802411	-0.176362123	-0.118524527	-0.059491799	0.253669638	-0.065365518	0.040265641	0.307602373	-0.096137771	0.10923457	0.007695391	-0.030338162	0.015481592	0.116991786	-0.116066299	-0.042195208	0.046138729	-0.37729554
TCGA-CF-A7I0-01	-0.126557825	-0.205058777	0.087411565	0.028854466	0.253974331	0.009763335	0.208587019	-0.141324321	0.178088952	0.110605374	0.212806077	-0.03106627	0.033339289	0.347410745	0.006317183	0.065446748	0.037585524	-0.000665816	-0.000540053	-0.221214238	-0.162521924	0.054777983	0.078359991	-0.128122505
TCGA-CF-A8HX-01	-0.060129975	-0.127142152	0.052525115	-0.07654672	0.130069518	0.022062274	0.045185735	-0.18622688	-0.055020449	-0.042225728	0.22431365	-0.026561833	0.061800117	-0.285074712	-0.210442834	0.099027507	0.039821348	0.013374417	-0.003332496	-0.089132683	-0.085842345	0.110512137	0.028161581	-0.329730809
TCGA-CF-A8HY-01	-0.193600902	-0.214108939	0.088674367	-0.04373504	0.131551839	-0.03703474	0.120281864	-0.223145091	0.045882492	-0.02777464	0.21499306	0.027729821	0.064052712	0.391838713	-0.115184545	0.03160893	-0.032390466	0.044026207	0.019813701	-0.029939419	-0.130885204	-0.131942694	-0.050491513	-0.460505304
TCGA-CF-A9FF-01	-0.02668103	0.215086797	0.067753726	-0.00434703	0.271061891	0.039020894	0.165363474	-0.121855582	0.197235809	0.051319063	0.279039528	-0.010747524	0.049440924	0.385165963	0.129802976	0.101914244	0.044024498	-0.00398324	0.109041731	-0.149747349	0.023329555	0.121620731	0.063373216	0.238536558
TCGA-CF-A9FL-01	-0.230349294	-0.146307734	0.069160207	-0.140567791	0.165891056	0.017459376	0.053007322	-0.024590421	-0.005430943	-0.077751641	0.215392373	-0.132200458	0.046951775	0.203518878	-0.185585401	0.098259572	0.086101185	0.002859961	0.002693611	-0.034700161	-0.152133792	-0.137685814	0.074741049	-0.0126326
TCGA-CF-A9FM-01	0.195114886	-0.158113935	0.090268685	0.026867828	0.27757406	0.063993926	0.140048803	-0.14107914	-0.065281982	0.13865225	0.241277954	-0.016734829	-0.027800668	-0.215951865	-0.051705183	0.165186841	0.124166864	0.008116001	-0.049548143	-0.02687132	0.011719715	0.277833006	-0.092933667	0.33087145
TCGA-CU-A0YN-01	0.200663478	0.082049613	-0.00346843	0.055817846	0.250631711	-0.023044985	0.200097983	0.069064907	0.020669197	0.209252368	-0.001961997	0.199712707	-0.025971058	0.088200068	0.262351546	0.191737001	0.185535101	0.089107553	0.037202482	0.097532788	0.182859881	-0.13563116	0.287939841	0.468774952
TCGA-CU-A0YO-01	0.404557552	0.04523523	0.116246882	0.124804953	0.37791529	0.012870739	0.189661334	-0.024593141	0.255956179	0.106184822	0.151392019	0.034226333	0.040758534	0.316100148	0.263051916	0.130572456	0.131488397	0.113164245	0.06000428	-0.011901496	0.009251902	0.100062147	0.105863496	0.225076993
TCGA-CU-A0YR-01	0.291079922	-0.039893414	0.012185583	0.181559011	0.363055037	0.00209589	0.181863358	0.31798389	-0.138483306	0.191583696	0.093343429	0.155163544	0.005760341	0.403587316	0.219297725	0.120167816	0.052327775	0.074630657	0.054704339	-0.087413372	0.129421599	-0.179141131	0.208220655	0.449327022
TCGA-CU-A3KJ-01	0.238941459	-0.13775638	0.041364164	-0.050488183	-0.080278515	-0.008283675	0.001004527	0.093720747	-0.15538294	0.12145774	-0.066157999	0.02265096	0.100931339	-0.388359758	0.02813603	0.117784356	0.156410842	0.082114782	-0.010591272	0.055747916	0.204712323	0.168360763	0.184896339	0.341479411
TCGA-CU-A3QU-01	-0.013046241	-0.173020504	0.080390597	-0.042893823	-0.094520219	-0.018056098	-0.065530398	-0.094200081	-0.073611273	-0.007385363	0.092875855	-0.146321164	0.013612172	-0.290207597	-0.159867217	0.057905373	0.003827781	0.033105646	-0.1110998	0.085529918	-0.133104022	0.087348454	0.110275215	-0.080101517
TCGA-CU-A3YL-01	-0.092756834	-0.193226143	0.090129396	0.073586221	0.220189158	0.022851132	0.139911278	-0.24470317	-0.004387844	-0.065414718	0.282617617	-0.124627579	0.040811529	0.35784761	-0.128265795	0.038536891	0.065683428	0.016565863	0.012107268	-0.083370634	-0.102972278	-0.204528992	0.07215343	0.175858332
TCGA-CU-A5W6-01	0.203137386	-0.153197213	0.077654311	-0.077792743	0.083282518	-0.065902131	0.102155328	-0.122834743	0.075746075	0.072870738	0.134675892	-0.091059938	-0.025560019	0.072858446	-0.174015036	0.009224633	-0.02933713	-0.041045634	-0.03194758	0.135702692	-0.063500787	-0.25111148	0.0865203	-0.141924261
TCGA-CU-A72E-01	-0.214654355	-0.191878157	0.070492597	-0.149313038	0.060651618	0.007688434	0.089193446	0.023978253	0.024504933	0.008508156	0.097674459	0.008105248	0.00702823	-0.127381088	-0.217452166	0.048943555	0.01164314	-0.082186225	-0.07491955	-0.231622437	-0.055081869	-0.042051571	0.098639624	-0.054950382
TCGA-DK-A1A3-01	0.225643309	0.126852416	0.08889884	0.118500831	0.372870994	0.049121324	0.169661929	0.135459317	0.22657499	0.039419499	0.151502976	-0.022090389	0.066709931	0.22136991	0.103603531	0.073554201	-0.010039861	0.05624812	0.049965715	-0.0950075	0.030524554	-0.134758854	0.117577165	0.258725904
TCGA-DK-A1A5-01	0.213376698	-0.090124571	0.058767223	-0.078697057	0.116290811	-0.069153046	0.116570395	0.131880936	0.008855598	-0.015283141	0.004646162	0.069788735	0.090257647	-0.229069237	-0.161538568	0.091969639	0.038963709	0.006408208	0.042805036	0.253097993	0.02027489	0.152170146	0.221324992	0.198557089
TCGA-DK-A1A6-01	0.25211968	-0.226904837	0.148657636	0.168107208	0.294263538	-0.012242102	0.023608165	0.079419533	-0.177599709	0.068825597	0.025800377	0.288760476	-0.000134865	-0.116830159	0.22430242	0.127996175	0.097251322	0.026830746	0.017134253	0.207405262	0.100694151	0.124560224	0.20848365	0.394918444
TCGA-DK-A1A7-01	-0.009489923	0.20094468	0.072698877	0.021255681	0.215258245	-0.020861558	0.096050046	-0.175986792	0.055762506	-0.028990391	0.21398114	-0.062301575	0.035394591	0.231179423	0.101420265	0.01093805	-0.020107587	-0.073153987	0.126350375	-0.024661891	-0.043244387	-0.261514921	0.071200414	0.337658264
TCGA-DK-A1AA-01	-0.033445491	-0.258023217	0.089285835	-0.032409187	0.062910942	0.007975038	0.113740168	-0.134322959	0.041031519	-0.026741059	0.253629856	0.027520463	0.036130334	-0.058315273	-0.053843526	0.112146987	0.045564357	-0.013460301	-0.05854786	-0.098338711	-0.085457549	0.290705925	0.056889945	-0.172550473
TCGA-DK-A1AB-01	0.275888764	0.03125043	0.033730542	0.132016636	0.195463768	0.036983935	0.176301282	0.195565373	0.165196575	0.225474122	-0.077632717	0.173069051	0.063101167	-0.283135622	0.170362526	0.08933873	0.035342623	-0.056147115	0.029536657	-0.004886113	0.20155561	-0.126931569	0.168479027	0.420468803
TCGA-DK-A1AC-01	0.068714461	0.026710691	0.133291362	0.307905427	0.202261363	0.003027818	0.036014896	0.156621457	-0.02586326	-0.014326344	0.13355644	0.203973114	-0.000517269	-0.184527204	0.268768461	0.188524515	-0.007472359	0.003223628	0.017382726	-0.13059476	0.100304946	0.025821983	0.161579877	0.47179765
TCGA-DK-A1AD-01	0.160659192	0.047679553	0.007010067	-0.138198336	0.061330748	0.022962298	0.10077515	-0.112033457	0.01105663	-0.029472094	0.172304563	-0.053313449	-0.039575337	-0.253364891	0.078614993	0.096011285	0.089428046	-0.020585275	-0.058624767	-0.080323338	-0.103765978	-0.223188083	0.103009524	0.176827877
TCGA-DK-A1AE-01	0.159094137	-0.229881918	0.065967717	0.040480525	-0.366098735	-0.019290431	0.083869282	-0.086129944	-0.239678338	-0.169201468	-0.141862738	0.222247218	-0.061810495	-0.364634425	-0.126444586	0.170446741	0.175633425	-0.018121169	-0.04884645	0.028586779	0.029762577	-0.126705141	0.214864583	0.380432303
TCGA-DK-A1AF-01	0.365859149	0.180360624	0.101662067	0.323677543	0.44722769	0.084230801	0.274777354	0.317229551	0.347710643	0.394908617	0.071033554	0.139693569	0.091578647	0.448585605	0.353242535	0.089958724	0.052270992	0.1898547	0.074695515	0.05488796	0.214749328	0.17292136	0.195561786	0.433015855
TCGA-DK-A1AG-01	-0.078727979	-0.285843847	0.095737063	0.065673067	0.083823522	0.052861023	0.034019646	-0.223960583	-0.126215546	0.175962278	0.270228931	0.104824994	0.001731645	0.109758184	-0.009355961	0.06319926	0.076109417	0.055228697	-0.024985669	-0.197782905	-0.105781262	0.265217291	0.081422489	-0.178652903
TCGA-DK-A2HX-01	0.087883157	-0.098448515	0.051066039	-0.165545256	0.356681836	0.01843482	0.116271524	0.192459797	0.287569854	0.091387652	0.103878374	-0.103912409	0.165229451	0.058087145	-0.124310276	-0.036704508	-0.007892931	0.095266503	-0.007513685	0.082410432	0.021882719	0.099112157	0.087851433	0.233802897
TCGA-DK-A2I1-01	0.191402008	0.223273197	0.053073783	0.130618225	0.408951998	0.033765292	0.226996704	0.237852773	0.186722338	0.078446812	0.077977851	0.065406313	0.063725635	0.374900194	0.201225864	0.055693547	-0.088822126	-0.065592926	0.114833883	0.033881617	0.075420667	-0.21863551	0.065780853	0.428567355
TCGA-DK-A2I2-01	0.237874622	-0.076183792	0.011570272	-0.014920143	0.305039493	0.001144457	0.211657854	0.199910512	0.084591289	0.347317511	0.11492046	0.174974238	-0.016580707	-0.125270902	-0.01739486	0.067000237	0.047304994	-0.040548584	0.027087567	-0.063736687	0.119180691	-0.126249217	0.177065764	0.435240105
TCGA-DK-A2I4-01	0.4219739	0.186289376	0.134468729	0.349987034	0.366158257	0.127442902	0.167845977	0.362885344	0.159753976	0.252505045	0.164932879	0.302349932	0.099539174	0.446988708	0.393287949	0.123414411	0.027267371	0.208646969	0.137326629	0.245085792	0.296878349	0.141510415	0.256562726	0.437863579
TCGA-DK-A2I6-01	0.117594949	-0.188450182	0.017590421	-0.187219428	0.10485253	0.072995677	0.081911897	-0.070045926	-0.1722033	-0.117803129	0.002123881	0.11629334	0.014616365	-0.100518992	-0.224080204	0.010579827	0.02438971	0.153339951	-0.01102625	0.011735692	-0.036974013	0.049901667	0.099279433	-0.225362154
TCGA-DK-A3IK-01	-0.086826473	0.133828537	0.051553616	-0.046243127	0.165506201	-0.015249725	0.103625371	-0.126409907	0.125974451	-0.037195892	0.168659682	0.013671289	0.054961048	0.100518992	-0.166084743	-0.035875981	0.033102215	-0.040892367	0.070452075	0.046396915	-0.106786702	0.095003029	-0.041243608	-0.144433672
TCGA-DK-A3IL-01	-0.055418768	0.136634187	-0.039536892	-0.218419031	0.066693086	-0.033937028	0.062456333	-0.116656193	0.052450378	-0.004104807	0.152594274	-0.087036983	0.12295462	-0.324883084	-0.24762084	0.070448813	0.080421715	-0.087176064	0.051926965	0.035778053	-0.138974954	-0.174334701	0.148837574	-0.374215809
TCGA-DK-A3IM-01	-0.043988031	-0.087663495	0.024639362	-0.175784143	-0.203687425	-0.082353069	-0.034707665	-0.020886794	-0.180752306	-0.011592589	-0.009956853	-0.016489963	0.041797327	-0.458052926	-0.157713518	0.054508247	0.026916966	-0.1018567	0.015586412	-0.092236335	0.009604402	0.059837504	0.229463071	-0.339540322
TCGA-DK-A3IN-01	0.052066747	0.017422234	-0.081329727	-0.065967977	0.272130578	0.092544913	0.223684283	0.214408112	0.014914752	0.232095556	0.177877536	0.133821466	0.087153398	-0.08740162	0.13301827	0.061845767	-0.027975667	0.148847689	0.092592893	-0.08507539	0.167656884	0.067490541	0.186378362	0.457140413
TCGA-DK-A3IQ-01	-0.345867738	-0.080542779	0.095986709	-0.013806921	-0.01289644	0.050979341	0.157112849	0.144264175	0.31710525	0.14866022	0.058697074	-0.024553247	0.224659132	-0.098693966	-0.140280937	0.003020165	-0.027230664	0.125275421	-0.014498858	0.051446113	0.033843455	-0.055782193	0.043656449	-0.344159918
TCGA-DK-A3IS-01	0.069477119	-0.349046762	0.073234122	-0.043042363	-0.028412847	-0.036700324	0.034630993	-0.250615047	-0.097778201	-0.146141131	0.14489001	-0.032963122	0.026782665	-0.207111897	-0.18852703	0.097421793	0.012448979	-0.069196497	-0.042178298	-0.273547781	-0.070812725	0.05761946	0.14227973	-0.231350519
TCGA-DK-A3IT-01	0.090425909	0.170980353	-0.103398743	-0.060111538	0.237437537	0.040314546	0.109129346	0.075865769	0.11526643	0.067705659	0.019834249	0.002531617	0.011028517	-0.279998859	0.070096827	0.097578781	0.100462061	0.155320273	0.06497804	-0.142187776	0.09712019	-0.163258388	0.217339324	-0.148882172
TCGA-DK-A3IU-01	0.409200853	0.327057082	0.127240445	0.345365759	0.305967567	-0.036408798	0.207184001	0.295263521	0.180370885	0.270926184	0.053165382	0.248370687	0.196810702	0.422750086	0.407981439	0.113669707	0.117855696	0.186248819	0.128727004	0.065865082	0.205885544	-0.125602595	0.180440033	0.4339854
TCGA-DK-A3IV-01	0.378052907	0.223220036	0.069023073	0.211911213	0.142636392	0.018414181	0.067743693	-0.124864035	0.098178408	-0.011539478	0.098551433	0.100524895	0.004651906	0.141981293	0.344686109	0.201419213	0.224496502	0.046757748	0.066047802	0.015497758	0.148346346	0.040543009	0.254762065	0.474364093
TCGA-DK-A3WW-01	0.315459972	-0.016516953	0.169331378	0.360879973	0.022598696	0.019037798	-0.028467237	0.158257729	-0.149479611	0.208249903	0.034192342	0.235461785	0.01408443	0.11129805	0.39497431	0.147904594	0.06016288	0.073995235	0.058290324	0.237210889	0.280674544	0.037684901	0.197422045	0.411058515
TCGA-DK-A3WX-01	0.253560107	-0.145561536	0.035744061	0.266009768	-0.111723816	0.02052655	0.038129483	0.058003562	0.075552008	0.402190419	0.033710257	0.363946971	-0.04064375	-0.168044941	0.207978482	0.138877674	0.111095382	0.027038781	-0.011836424	0.006594887	0.105673886	0.267543971	0.186292074	0.421609445
TCGA-DK-A3WY-01	0.333264843	0.448155738	0.145650364	0.320938716	0.391034105	0.101891561	0.174293753	0.219234178	0.191002669	0.162103436	0.073400644	0.172944745	0.150789349	0.442483176	0.445012317	0.230715977	0.120963927	0.205028391	0.305604441	0.157150792	0.205135638	-0.296225099	0.241605025	0.479097753
TCGA-DK-A3X1-01	-0.02543503	-0.13537949	0.108192139	0.036841459	0.159473566	0.08058399	0.091742856	-0.007917043	-0.069808158	-0.071849529	0.168874325	-0.003551177	0.011172426	-0.196332839	-0.111044083	0.042132142	-0.027518334	-0.164865615	0.032698035	0.091880929	-0.101270623	-0.258351016	0.133002068	0.288439603
TCGA-DK-A3X2-01	0.047129103	-0.140028401	0.078989472	-0.109688085	-0.088288196	-0.046302013	-0.07609176	-0.206227251	-0.21493013	-0.16902001	0.036789027	-0.127895917	0.004433572	-0.352600662	-0.034427911	0.160941671	0.053034276	0.044698443	-0.133288099	0.074347187	-0.014408542	-0.230676875	0.17907408	-0.244867115
TCGA-DK-A6AV-01	0.030654798	0.103309611	0.087461146	0.066149621	0.210543068	0.011397915	0.081620047	-0.053509165	-0.001454978	-0.076752693	0.11928982	-0.060385645	0.008613144	0.213442455	0.1128424	0.100050867	0.015917725	-0.184580529	0.097786293	0.033035899	-0.012331079	0.044664518	0.192018125	0.203518878
TCGA-DK-A6AW-01	0.047822428	-0.16120478	0.11424492	0.067481626	0.057606168	0.049887614	0.131783773	-0.125587787	-0.032134794	-0.057968383	0.240780412	-0.076017874	0.040416504	0.43204631	-0.263061049	0.036911393	-0.029106877	0.070214231	-0.015766582	-0.23242716	-0.047319489	-0.003444969	0.0315232	-0.316613437
TCGA-DK-A6B0-01	-0.173193223	-0.203583169	0.113585179	0.052562467	0.095441085	0.035768191	0.070554104	-0.209286779	-0.084514596	-0.128891969	0.308102693	-0.073591777	0.034935488	0.088542261	-0.085846003	0.092307262	0.020014671	-0.136960926	0.019892385	-0.263261741	-0.112065229	-0.035831084	-0.115529018	-0.443851945
TCGA-DK-A6B1-01	-0.197792342	-0.154281275	0.072199992	-0.066746779	0.273482153	0.015366304	0.075759431	-0.129256794	0.013210765	-0.025869135	0.000457396	-0.202859253	0.067612688	0.252167218	-0.132888259	0.061663462	0.025522756	0.089842619	-0.127213766	-0.121107078	-0.002296711	0.101853134	0.122855061	0.003165279
TCGA-DK-A6B2-01	0.27855469	0.112234342	0.031860581	0.183167709	0.410333885	0.0506264	0.261754493	0.251870721	0.120939923	0.159385346	0.15643882	0.051686532	0.056799542	0.260664994	0.265598681	0.056826784	0.039358649	0.036795675	0.095057937	-0.03693416	0.035940939	-0.017111462	0.157496858	0.427369682
TCGA-DK-A6B5-01	0.277877232	-0.032926547	0.02818419	0.146806629	0.165985259	0.096805611	0.185143104	0.083796518	-0.042342727	0.036911876	0.025251119	0.048592381	-0.004124428	0.358303867	0.077618943	0.01565275	-0.037838061	0.085290819	0.061036315	-0.063160137	0.060977102	-0.040940962	0.149520762	0.285131744
TCGA-DK-A6B6-01	0.28839391	0.120768474	0.091165579	0.258418957	0.29316615	-0.010822702	0.037901032	-0.158985497	-0.00233803	0.040350589	0.016920625	0.232474394	-0.056082313	-0.340509867	0.298449295	0.135540555	0.10605945	-0.013754692	0.115770704	0.28066742	0.058998591	0.23666573	0.198256271	0.412541348
TCGA-DK-AA6L-01	0.079127381	-0.190797731	-0.031929932	0.038390283	0.161945361	-0.067309233	0.243161927	0.028616047	0.016901669	-0.016691178	-0.127133754	0.134366517	0.007334475	-0.366288354	-0.056720944	0.034813196	0.153154329	-0.028587077	-0.019936093	-0.306959205	0.004011686	0.15819077	0.155620237	0.381801072
TCGA-DK-AA6M-01	0.31520762	0.016633955	0.075272489	0.226879836	0.260397518	-0.017689786	0.256908418	0.08338974	0.096655958	0.226510903	0.068393261	0.153619399	0.172022425	0.189317897	0.102024807	0.040026468	-0.032177254	0.027861967	0.073021222	0.081047928	0.179850269	-0.134447324	0.159739918	0.445734003
TCGA-DK-AA6P-01	-0.186208828	-0.118521495	0.076455516	-0.113220112	-0.024229765	0.05407061	0.012786684	-0.300873746	0.065027404	-0.176935934	0.185610632	-0.105999574	-0.050610351	-0.326537014	-0.004081016	0.064621089	0.031827183	-0.078030366	0.066915781	-0.029331185	-0.144959243	-0.231647637	0.067269371	-0.19467891
TCGA-DK-AA6Q-01	0.312283671	-0.138779054	0.135380051	0.284540632	-0.028560484	0.05166972	0.208180658	-0.047724794	0.081975232	-0.082174033	-0.052870075	0.230002883	0.00476393	-0.386249572	0.290443612	0.078401195	0.015371259	-0.105000454	0.065179503	0.010739378	0.159164203	0.207067293	0.185362197	0.240190487
TCGA-DK-AA6R-01	0.275063758	-0.188197623	0.062437608	0.145966886	0.046073361	0.016544833	0.133831201	0.075222256	-0.116702209	0.014477833	0.110353872	0.227746368	-0.034598207	-0.224221512	-0.03666542	0.058451749	0.020903463	0.042187512	-0.021478205	0.266479225	0.153456732	0.038433559	0.191922972	0.180306832
TCGA-DK-AA6S-01	0.091016282	-0.027650194	0.059663655	0.203580574	0.200331437	0.010372485	0.119765357	0.134961704	0.105403739	-0.003922894	0.027592759	0.108005828	0.103294196	0.375470514	0.282168657	0.032056793	0.029671902	0.141289726	0.225697147	0.184105281	0.151838818	-0.304425216	0.149144412	0.461018592
TCGA-DK-AA6T-01	-0.063700455	0.419183565	0.09601129	0.171005148	0.293137177	-0.094018377	0.148111502	-0.07817659	-0.059241993	-0.088711991	0.078514413	0.002300241	-0.016747434	-0.097211133	0.214550541	0.218741763	0.182006344	0.069803444	0.177859801	-0.009312324	0.090323715	-0.240006077	0.254175885	0.112609787
TCGA-DK-AA6U-01	0.07517223	-0.132797083	0.031108458	-0.101719167	-0.111100511	-0.11548723	0.077105444	-0.176839613	0.028924329	-0.017399614	0.204335822	-0.033612349	0.063375478	-0.339540322	-0.184344365	0.101140173	0.049468567	0.032444211	0.009443334	0.134347733	-0.149630291	0.001819543	0.102168243	-0.34615604
TCGA-DK-AA6W-01	-0.148294471	-0.027116134	-0.055481513	-0.151172612	0.110015258	-0.003915418	0.134543661	-0.05451826	0.008686813	-0.212875228	0.2077117	-0.094329104	0.001692453	-0.342163796	-0.153852372	0.114783678	0.003039435	0.002221462	0.111281782	0.01832533	-0.033877779	-0.057297614	0.148448185	0.411856964
TCGA-DK-AA6X-01	0.205269824	0.164336466	-0.018843783	-0.079244126	0.276328931	0.090605346	0.247214318	0.141881559	0.297154509	0.146171124	0.03833117	-0.15525108	0.002229993	0.173348922	0.11091869	0.12852258	0.157464664	0.068338438	0.073159188	-0.025648705	-0.04505286	0.055865437	0.210192543	0.43649481
TCGA-DK-AA71-01	0.047187285	-0.212983251	0.05434428	-0.106778008	0.076979946	-0.03750639	0.03988488	-0.103851394	-0.043391918	-0.006567783	0.113391804	0.029535155	0.028077198	0.03265085	-0.020715196	0.064883697	-0.009450474	0.020676633	-0.012869252	-0.173504646	-0.034780476	-0.230338277	0.165983174	-0.245437436
TCGA-DK-AA74-01	0.313106559	0.125645942	0.10649573	0.344355113	0.385297429	0.015075905	0.308820698	0.304160447	0.167505265	0.336744743	0.044669104	0.287343497	0.121725164	0.434099464	0.296181801	0.023035005	-0.001378313	0.116030714	0.111176027	0.136216333	0.282184686	0.142026309	0.18147327	0.432787727
TCGA-DK-AA75-01	-0.272470028	-0.112806572	0.010725241	-0.066141886	-0.152833278	-0.023685748	0.048353255	-0.163307737	0.025901137	-0.06929429	0.245986885	-0.106114392	0.03044303	-0.014571689	-0.168866046	0.082531886	0.003840422	-0.051198176	0.00868755	0.037496894	-0.106399165	-0.05096342	0.135555692	-0.109758184
TCGA-DK-AA76-01	-0.029503018	-0.219295175	0.042317453	-0.084821728	-0.029682597	-0.030134221	-0.010240663	-0.132227555	-0.067268938	-0.155237323	0.05518203	-0.156633009	-0.019249113	-0.355965553	-0.135590345	0.051002267	0.05912957	-0.090020241	-0.039077341	0.127646631	-0.137880698	-0.094659375	0.101274463	-0.427540778
TCGA-DK-AA77-01	0.163394163	-0.183828107	0.10594159	0.116360952	0.118951206	-0.005483941	-0.001311363	-0.148867732	-0.064300541	-0.10513161	0.127740111	0.051416765	0.01047899	-0.207796282	0.10314303	0.115177739	0.049200994	-0.072660126	0.008134808	-0.153501131	0.056941775	-0.019146234	0.21039974	0.100804152
TCGA-E5-A2PC-01	0.245918969	-0.189304133	0.071640911	0.081187617	-0.221329947	-0.009287829	0.094655772	-0.1147408	-0.126081334	-0.121921161	0.05451629	0.142277813	0.042334385	-0.373816585	-0.030036484	0.090257213	0.030812295	-0.186590244	-0.006769015	-0.206390404	0.026111892	0.138174382	0.191865635	0.047650279
TCGA-E5-A4TZ-01	0.063515631	0.022742099	-0.00934449	-0.211683468	0.054012815	-0.040782199	0.067939981	-0.077595291	-0.042529792	-0.040910678	-0.020024736	-0.073231636	0.007042348	-0.38339797	-0.19464051	0.122958755	0.143969219	0.03984086	0.002840076	-0.135733121	-0.01363721	-0.177192494	0.138257886	-0.249771872
TCGA-E5-A4U1-01	-0.266833516	-0.208511013	0.056612551	-0.041220864	-0.047658656	0.060748445	0.033053276	-0.192227887	0.031183983	-0.083353755	0.318495255	-0.069591427	0.04785362	-0.147057146	-0.106224223	0.040985428	-0.001006728	0.073409289	0.080786924	0.276654289	-0.156272321	-0.11939872	0.053825138	-0.281709821
TCGA-E7-A3X6-01	0.302775009	-0.156786508	0.133700426	0.21637896	0.245208705	-0.019025165	0.056349415	-0.092644253	-0.049410623	0.0801924	0.072342266	0.121860721	0.046729599	0.010237253	0.248493903	0.11707917	0.08307704	-0.031399828	0.055147784	0.187093907	0.117831377	0.099210402	0.154823103	0.406438919
TCGA-E7-A3Y1-01	-0.262424028	-0.154465204	0.020844888	-0.000467931	-0.069606906	-0.014581489	0.034389996	-0.290083214	0.040613226	-0.05556698	0.252961631	-0.126734764	0.097003226	0.34672636	-0.085056289	0.102372063	0.13248832	-0.10468222	-0.053193405	-0.228220729	-0.23108793	-0.234017466	-0.033301938	0.214640128
TCGA-E7-A4IJ-01	0.107249487	-0.105588649	0.093215531	0.301949876	0.082267716	0.0257152	0.054666938	-0.203299121	-0.142104133	-0.142599669	0.096351177	0.211821215	0.044263789	0.158634653	0.134595289	0.071448433	-0.070812844	-0.10021587	0.09034456	0.07959006	-0.008227298	0.190685685	0.120080927	-0.128863922
TCGA-E7-A4XJ-01	-0.213283079	-0.161472459	0.075992527	-0.013268633	0.089701011	-0.038118104	0.123871163	-0.118723404	-0.038006099	-0.065589471	0.200872252	-0.04909093	-0.018447287	-0.1580073	-0.252186571	0.083337383	0.034564275	-0.042535244	0.004771989	-0.151225498	-0.186976426	-0.203562526	0.100628355	-0.307773469
TCGA-E7-A519-01	0.228536778	0.116164338	0.084197572	0.292640517	0.270312547	0.037979569	0.166492642	-0.172468481	0.074778579	0.137080779	0.217819492	0.140231607	0.03169781	0.430449413	0.161620329	0.070864285	-0.018355125	0.198129767	0.047263842	0.071948629	0.045092348	0.333603005	-0.064837637	-0.202720429
TCGA-E7-A541-01	0.348761832	0.024902852	0.097953956	0.252221991	0.310285013	0.045027912	0.182179235	-0.073881978	0.019738236	0.11097857	0.124641247	0.059440519	0.034807376	0.304294514	0.221089851	0.073436154	0.070403293	0.039513815	0.075584755	-0.113855079	0.101692291	-0.135398089	0.207046196	0.359045283
TCGA-E7-A5KE-01	-0.093649869	-0.235631845	-0.014403926	-0.238734965	0.058248373	-0.070510477	-0.028560218	-0.238516891	-0.073111546	-0.046311138	0.148687032	-0.260533593	0.040797111	-0.364064104	-0.33129402	0.054953904	0.071658725	-0.068603155	0.044817276	-0.12380777	-0.149836217	0.198396122	0.127706714	-0.462387362
TCGA-E7-A5KF-01	-0.032369493	-0.136083506	0.086206226	-0.102366669	-0.017307666	0.015416036	-0.031177995	-0.307264672	-0.06513091	-0.070310641	0.21096203	-0.119905537	0.001309942	-0.293458424	-0.056265182	0.15469218	0.075806149	0.007056771	-0.027218866	-0.18313828	-0.074025108	-0.062088725	0.079636202	-0.28056918
TCGA-E7-A677-01	0.095461872	-0.178971371	0.044656324	-0.163604536	0.19556591	-0.003699955	0.126781843	-0.154374549	0.207681527	-0.006443396	0.319841598	0.054241933	0.046733742	-0.141639101	-0.083486326	0.017192761	0.102643042	-0.043608705	0.052789378	-0.01517614	0.111846495	-0.140267259	0.164838552	0.134453063
TCGA-E7-A678-01	-0.037717269	-0.060594018	0.11683825	0.173720159	-0.028320632	0.027946962	-0.001233937	-0.245277845	-0.094544875	-0.173591629	0.248971137	-0.034194882	0.012893801	-0.120366146	0.07739155	0.129093692	0.0084267	-0.106518237	-0.037227321	-0.187254743	-0.131873727	0.167552008	-0.033946254	-0.323172123
TCGA-E7-A6MD-01	0.099116182	0.185646071	0.12077964	0.153316394	0.419951546	0.022910464	0.149974377	0.034538429	0.197738015	-0.065630296	0.178074807	-0.068439763	-0.064302243	0.29140527	0.329413484	0.108733105	0.062139374	0.02996691	0.085942816	-0.095230219	0.039363401	0.0587268	0.084830907	0.443110528
TCGA-E7-A6ME-01	0.22773916	0.089643277	0.119428313	0.151994409	0.007043507	0.035519808	-0.013292217	-0.186512236	0.122918232	0.025052386	0.175957708	0.141983442	0.121882427	-0.331898027	0.075466348	-0.010163834	0.042937535	0.045455519	0.09978657	-0.027668426	0.111075723	0.177728964	0.145860509	-0.006872362
TCGA-E7-A6MF-01	-0.20839571	-0.099286725	0.122226566	-0.021197957	-0.000904103	0.068269898	0.036049061	-0.248525206	-0.033167285	-0.069236662	0.189428155	-0.083646838	0.068747185	-0.371877495	-0.153370301	0.163039437	0.221279181	0.087347214	-0.011898585	-0.191454969	-0.134533169	0.370483347	-0.041302709	-0.403815444
TCGA-E7-A7DU-01	0.038429518	-0.295038497	0.057870312	-0.057166468	0.137523226	0.02430233	0.014872636	-0.242556619	0.051670321	-0.103158199	0.276772477	-0.100571987	0.030553798	0.16496521	-0.067504125	0.079746591	-0.031698201	-0.014444977	-0.081111984	-0.190450829	-0.12450695	-0.121170377	0.023314089	-0.300701494
TCGA-E7-A7DV-01	0.210077843	-0.263108116	-0.012445425	0.018187047	0.208336023	-0.072444614	0.200797385	0.276948767	0.044089419	0.272190435	0.169942298	0.164580281	0.126980218	0.142380518	-0.057201031	0.045895566	-0.013856008	0.066964942	0.03042391	-0.283253198	0.152116998	-0.042215709	0.225596148	-0.18412798
TCGA-E7-A7PW-01	0.032924293	-0.071978469	0.02271752	-0.03766586	-0.068789391	-0.034451389	-0.011268002	-0.241476176	-0.079494574	0.024881847	0.258799117	-0.027739769	-0.007968858	-0.270360443	-0.174305747	0.029076739	0.000543995	-0.020039547	0.032221828	0.291604612	-0.168007576	0.122149765	0.059422724	-0.049874529
TCGA-E7-A7XN-01	0.377633217	-0.088145252	0.113766477	0.258830462	0.206138638	-0.082803792	0.088719003	0.077317686	-0.13978982	0.111630356	0.006697896	0.213206378	-0.033251931	-0.183101403	0.350206093	0.130837385	0.030542064	0.043425217	0.03744118	0.109545665	0.255444088	0.09771269	0.225655587	0.415564047
TCGA-E7-A85H-01	0.181426431	-0.052239217	0.078200094	0.045133166	0.252847636	-0.001433739	0.067016698	0.023759896	-0.257581805	-0.114864658	0.039960095	0.128668465	-0.042530405	-0.101773697	0.076353447	0.085542463	-0.031705635	-0.092567276	0.122870222	-0.005521811	0.042495115	-0.248885769	0.155683602	0.359102316
TCGA-E7-A8O7-01	0.181434787	-0.010603297	0.054706637	-0.029666955	0.30850399	-0.047786069	0.192101715	-0.100671319	0.043220961	0.126882254	0.174233488	-0.072187787	-0.04205822	-0.138103114	0.093242062	0.106549162	0.154929559	0.047010177	0.074077289	0.054777379	-0.007373158	0.376195578	0.009572808	-0.032764914
TCGA-E7-A8O8-01	-0.100417077	-0.149651161	0.053890978	-0.008508811	0.124822805	-0.001834301	0.054177033	-0.240851626	-0.025009829	-0.115008902	0.234817676	-0.06042803	0.047633555	0.226160602	-0.146994129	0.115734921	-0.034877036	-0.041530787	-0.024370256	-0.081981393	-0.162382101	0.102574779	0.075961632	0.026605452
TCGA-E7-A97P-01	0.332174263	-0.030462608	0.121358531	0.325194335	0.225227352	-0.026629339	0.05230271	0.21028323	0.030890668	0.188369611	0.119369284	0.315219368	0.074321503	0.336859815	0.359977598	0.102241179	0.038042784	0.058621327	0.094197442	0.111677498	0.265715643	-0.117661831	0.260395076	0.420240675
TCGA-E7-A97Q-01	0.02156099	0.003853082	-0.023111904	0.058824994	0.087591215	0.054046874	0.035708567	0.076929699	0.083638195	-0.004985868	0.131901864	-0.134950146	0.140018752	-0.076964754	-0.040509053	0.039153784	0.064022105	0.019953822	-0.008865391	-0.165142924	0.063560154	-0.231215369	0.055342756	-0.048106536
TCGA-FD-A3B3-01	0.380546016	0.273017489	0.109318818	0.264541196	0.245504138	0.007817746	0.21195184	0.241731813	0.145246626	0.285215747	-0.01387523	0.193394976	0.044642001	0.30309684	0.351077232	0.165108384	0.119946629	0.073852093	0.142241883	-0.014497342	0.276934171	-0.021277551	0.278376762	0.449783278
TCGA-FD-A3B4-01	0.380083463	0.275032772	0.072347804	0.185638699	0.141418443	0.022239653	0.082240241	0.070648399	0.157347726	0.121839058	-0.025027833	0.129864376	0.092192877	0.14745637	0.266001007	0.129836909	0.090135084	-0.092918486	0.142207565	0.046706324	0.16483697	-0.335885299	0.217779034	0.429194707
TCGA-FD-A3B5-01	0.045960169	-0.054427263	0.023147421	-0.063297304	-0.210692394	0.0417303	-0.003394668	0.03431858	-0.183343919	0.061590471	0.051223371	-0.020109405	0.015550086	-0.480523554	-0.258244071	0.032276333	-0.008829451	0.023937391	0.015368433	-0.204326364	0.071592815	-0.056429429	0.144712469	-0.206199384
TCGA-FD-A3B6-01	0.281799156	-0.023536227	0.073273371	0.272083862	0.142892341	-0.022728052	0.127616625	0.203828094	-0.126189013	0.247371105	0.187347155	0.33486873	0.04655051	0.117913768	0.263009095	0.160810365	0.026088093	0.130717988	0.031700226	-0.175924004	0.202073968	0.187104064	0.197607344	0.366402418
TCGA-FD-A3B7-01	0.364347492	0.257276603	0.077962718	0.256630048	0.395010526	0.087935202	0.201417042	0.241719381	0.236922452	0.371145519	0.150035394	0.159120918	0.106220657	0.415678111	0.380393422	0.100050899	0.056918233	0.152986466	0.075953392	0.155910388	0.255346791	0.075035367	0.298587388	0.459193567
TCGA-FD-A3B8-01	0.430406833	0.300138535	0.06742313	0.323515736	0.384681849	0.106784715	0.219530373	0.322088426	0.309762178	0.376331525	0.049409733	0.21900267	0.159136387	0.413681989	0.397728495	0.123152457	0.050269497	0.189034232	0.093699269	0.056531885	0.317358877	-0.033637406	0.197901201	0.493013574
TCGA-FD-A3N5-01	0.213464007	-0.133173546	0.052540992	0.076911435	0.114401692	-0.048135034	0.056030316	0.067891416	-0.181615795	0.116087007	0.000832002	0.04307699	0.032113798	-0.085519562	-0.086729038	0.177950062	0.123271963	0.059999834	-0.066600144	0.162655111	0.191871958	0.083942912	0.279491011	0.167075396
TCGA-FD-A3N6-01	0.226676935	-0.132779316	0.07597172	0.206993353	-0.146708287	-0.033884618	0.018321233	-0.047445391	-0.106087526	0.043962523	0.033253284	0.057873905	-0.04293792	-0.383283906	0.100984032	0.153869528	0.153374867	-0.023859282	0.018154841	-0.014551895	0.212637286	-0.03404963	0.174458748	0.287584122
TCGA-FD-A3NA-01	0.179155721	-0.172577688	0.065941853	0.197978903	0.320068672	0.004684453	0.131520977	0.15855332	0.11199757	0.133458373	0.135832349	0.142712231	0.056028393	-0.097895517	0.134584396	0.039169004	0.006650795	-0.000317452	0.070017284	0.118032407	0.092551586	0.142658503	0.185458427	0.381116688
TCGA-FD-A3SJ-01	-0.091094223	0.171993977	-0.047842672	-0.033208011	-0.053457428	0.024238664	0.098712253	-0.013251353	0.150321392	-0.077443429	0.103684362	-0.226346822	0.086773853	-0.074227216	0.024897167	0.013089322	0.049891564	-0.003066485	-0.007199772	0.034469901	-0.110491608	-0.346141548	0.126836185	0.164337858
TCGA-FD-A3SL-01	0.07080527	0.122852086	-0.009584731	0.056507471	0.157637495	-0.031926956	0.166149347	0.166299371	0.184017245	0.040310388	0.181414485	-0.069042676	0.200955084	0.402104483	-0.083863769	-0.06501437	0.021156917	0.049312739	0.034862239	-0.029709327	0.055043091	0.036347399	0.051858336	0.342620052
TCGA-FD-A3SM-01	0.017367753	-0.149623471	-0.064435779	-0.251627441	-0.035319017	0.115043281	0.068198826	0.072207384	0.092691269	0.009399587	0.193548324	0.008542531	-0.003735885	-0.029457055	-0.262815631	0.088896776	-0.057639695	0.060259112	-0.08364874	-0.149976087	-0.049693804	0.161146367	0.124848386	-0.376953348
TCGA-FD-A3SN-01	0.055914692	-0.150166415	-0.042568598	0.121324413	0.323027696	-0.025113251	0.073704773	0.147880847	-0.073010272	0.019504952	0.124576661	0.192291363	0.121096667	0.230380974	-0.074368451	0.056083455	0.041777745	0.026107691	-0.002648959	0.095557543	0.037885194	-0.134241444	0.155877896	-0.380204175
TCGA-FD-A3SO-01	0.213735704	0.031763049	-0.008428898	0.037365827	0.197531747	0.017507229	0.071930897	0.228420769	-0.041733595	0.183595909	-0.105459091	0.216245284	0.02394946	0.05432303	-0.01225602	0.132741025	0.096410114	0.128084699	-0.085269279	-0.127424227	0.114811706	0.382732753	0.239838919	0.342677085
TCGA-FD-A3SP-01	0.292867539	0.033575513	0.001863057	0.217194006	0.277478106	-0.021897881	0.236496461	0.272080842	0.218437103	0.307906742	0.089095704	0.228279657	0.181351547	0.344273982	0.23264353	0.022505482	0.045593314	0.233600474	0.078457937	0.002332041	0.22064624	0.00804847	0.219841364	0.484515798
TCGA-FD-A3SQ-01	0.076090874	0.258513466	0.033920589	-0.034122032	0.165454108	0.04880604	0.245227047	0.170878333	0.279140676	0.136914141	0.115234545	0.046311538	0.142711294	0.320548648	-0.06034023	0.00155966	0.045114589	-0.000452293	0.020522392	-0.084244364	0.059922167	0.256473658	0.005740115	0.413339797
TCGA-FD-A3SR-01	0.316435916	0.115430992	0.047989792	0.087282057	0.237456388	-0.007562914	0.137725076	0.09457397	0.173502147	0.053935486	-0.095433468	0.126448786	0.129558388	-0.261349378	0.223724697	0.054793731	0.023445543	0.108215598	0.068890371	0.077537785	-0.056110781	-0.124375242	0.143913921	0.444992586
TCGA-FD-A3SS-01	0.105272574	-0.131338773	0.0217282	0.000198554	-0.293528694	-0.080781748	0.010530253	-0.06913995	-0.048062292	0.031282356	0.064491393	-0.125493217	0.093658206	-0.249657808	-0.297420887	0.126357923	0.029360219	0.100515964	-0.002282011	-0.207369827	-0.08774223	-0.251582504	0.137593705	-0.060368427
TCGA-FD-A43N-01	0.178621604	0.021672854	0.059705629	-0.074250712	0.276999826	-0.058045535	0.086353946	0.110048274	0.065811986	0.224008653	0.174434636	0.076998893	0.02036694	0.362182046	-0.090412483	0.039686459	0.044044833	0.035604442	0.079867659	-0.016048116	0.020737678	0.025478156	0.098090099	0.316784533
TCGA-FD-A43P-01	0.332616059	0.263819273	0.095347825	0.383350279	0.251810141	0.003392967	0.117047634	0.105376608	-0.216333875	0.037515229	0.049129805	0.214119551	0.017745998	0.247034333	0.406767945	0.129904944	0.094761273	0.129283484	0.181701447	0.041640869	0.15021734	0.091761866	0.230141401	0.462729554
TCGA-FD-A43S-01	0.098725166	0.310351377	0.157132411	0.363159241	0.447620407	0.122033301	0.244497847	0.071325403	0.289241088	0.227968873	0.298075629	0.193011831	0.12550346	0.463014714	0.36373762	0.058613977	0.000959625	0.16064947	0.183551449	0.052412684	0.172103552	-0.010899714	-0.046685268	0.438662028
TCGA-FD-A43U-01	0.282329235	0.12493837	0.11483085	0.349109023	0.419123487	0.062478541	0.304259118	0.302638324	0.115752962	0.25499025	0.183185227	0.165347521	0.150291043	0.44704574	0.278525201	0.073062403	-0.072276934	0.185043144	0.088963262	-0.012280653	0.147619563	0.203155639	-0.007196996	0.40370138
TCGA-FD-A43X-01	-0.100857388	-0.287793636	0.046272337	-0.041212652	-0.195849373	-0.013427343	0.067481132	-0.239289608	-0.056831886	-0.109319261	0.196460975	-0.063646157	0.034758746	-0.075367857	-0.223239049	0.037943661	0.030954815	-0.023897158	0.003106445	-0.095679534	-0.223593958	0.114039708	-0.08175251	-0.393663739
TCGA-FD-A43Y-01	0.256594716	-0.124194783	0.050266627	0.073246112	0.078437665	-0.064008633	0.139451322	0.161955292	0.003081471	-0.024495876	0.009762933	0.163476686	-0.022051187	-0.335376982	-0.098786856	0.08464912	0.036959396	-0.090897198	-0.022511786	-0.036429989	0.18789471	-0.117464401	0.116506346	0.418928938
TCGA-FD-A5BR-01	0.134762454	0.287989966	0.073784385	-0.01570308	0.418241793	0.084676888	0.204170195	0.072204147	0.223452255	0.244865523	0.210564948	0.051637708	0.072480452	0.360699213	0.342744218	0.09214427	0.075466011	0.058162258	0.156515951	-0.010041392	0.06300556	0.157783992	0.048503376	0.467406182
TCGA-FD-A5BS-01	0.426958035	0.26252773	0.166201852	0.390599653	0.434004322	0.10163649	0.206359675	0.357846524	0.158711251	0.263804859	0.183539625	0.164008705	0.101706234	0.450923919	0.435587228	0.08986936	-0.056264151	0.259811813	0.175722656	0.305707588	0.326842224	0.322664155	0.089416982	0.479896202
TCGA-FD-A5BT-01	0.341987556	0.168069157	0.144874974	0.371872559	0.364126092	-0.007335252	0.211127301	0.248696565	0.191543455	0.223599958	0.187879168	0.278137686	0.146957792	0.435183073	0.321070643	0.028892893	-0.082418027	0.194759494	0.124047792	0.071391994	0.245607811	0.042854057	0.097215295	0.200325083
TCGA-FD-A5BU-01	0.131408769	0.255383122	0.07680461	0.036936803	0.094873185	0.090599791	0.236577546	0.191824306	0.131333945	0.188774777	-0.040565845	0.208302361	0.171876708	0.164223794	0.122364721	0.040127785	-0.009593809	-0.078385864	0.083097267	0.009061902	0.166617495	0.050464676	0.238276462	0.452920041
TCGA-FD-A5BV-01	-0.16877898	-0.154806437	0.038998732	-0.146414628	0.170035044	-0.03786039	0.057300463	-0.061098953	0.070258131	-0.103560094	0.09382478	-0.12017247	-0.038693975	-0.16188548	-0.144357454	0.079861895	-0.007112467	-0.080875446	-0.01521929	-0.019432767	-0.031692925	-0.156044057	0.147395791	0.17551614
TCGA-FD-A5BX-01	-0.001884576	-0.021828903	0.071376136	0.286243227	0.158046187	-0.034680263	0.285060017	0.227486349	0.130114642	0.077692232	0.193963649	0.117539105	0.147877079	0.444536329	-0.131719702	0.017346114	-0.036229226	0.103683314	0.084677414	0.051211313	0.086024892	-0.143744561	0.049748964	-0.248916391
TCGA-FD-A5BY-01	0.185393989	-0.132800718	-0.03644417	-0.011881561	0.24978842	0.006161464	0.180888704	0.056223916	0.149038332	0.128794386	0.006725942	0.047038764	0.021321797	-0.261634539	-0.131259132	0.042060985	-0.026810171	-0.196279165	-0.043784819	-0.294665605	-0.011198058	-0.285576081	0.23098871	-0.326479982
TCGA-FD-A5BZ-01	-0.012716289	0.092893951	0.03853501	0.016909465	0.184199885	0.02109769	0.177331031	0.140225988	0.250383472	0.092430705	0.159774486	-0.002695053	0.175774503	-0.031168016	-0.03387262	0.022261678	-0.062131955	-0.018068086	0.029311271	0.041187054	0.064785517	-0.11862579	0.137739845	0.301842135
TCGA-FD-A5C0-01	-0.046516202	-0.090634826	0.049341619	-0.092107383	0.104358951	0.029908657	0.16439604	0.037268131	0.097572461	0.07907552	-0.051237602	0.020205421	0.09252191	-0.156752595	-0.102021763	0.124174954	0.091743072	0.018585854	-0.008059791	-0.112158412	-0.020763669	0.141603429	0.243711976	0.047878408
TCGA-FD-A5C1-01	0.395990414	0.128771363	0.162697719	0.313889967	0.283010885	0.00304864	0.233191207	0.262473394	0.098285048	0.25328691	0.117184659	0.218594352	0.061829616	0.297678795	0.264133853	0.044245021	0.021778319	0.034818108	0.028815887	0.198513852	0.245757925	0.123864052	0.254763111	0.409404585
TCGA-FD-A62N-01	0.433635974	0.241310709	0.158314208	0.368340432	0.369189991	0.015122744	0.29060952	0.305043986	0.159558953	0.217841926	0.116303727	0.268882542	0.042688648	0.447273868	0.414271474	0.105811467	-0.022257568	0.208544695	0.159613901	0.036535519	0.333557131	0.064450672	0.228994259	0.499344131
TCGA-FD-A62O-01	-0.023412569	-0.146614406	0.032013924	-0.157044108	-0.039782615	-0.016127942	0.101234954	-0.0294296	0.113082789	0.148143362	0.007932815	-0.075981231	-0.028670782	-0.165877723	-0.175624446	0.045015853	0.12786177	0.017162109	-0.054499734	-0.106580913	-0.006595231	0.038705892	0.026796569	-0.3286472
TCGA-FD-A62P-01	0.202212657	-0.044938405	0.061422275	0.185049226	0.269196629	0.067670273	0.192346591	0.230274106	0.222472222	0.227478072	0.113644753	0.108428533	0.108657869	0.257471199	0.124009947	-0.011555946	0.061391878	0.009831839	0.027932733	-0.118433453	0.112474654	-0.03045751	0.162843797	0.252110186
TCGA-FD-A62S-01	0.338290347	0.165805084	0.014831178	0.052661804	0.285703674	0.046429834	0.243437657	0.251280515	0.201908144	0.2015532	0.07002588	0.081900769	0.092283841	0.061337972	0.259099108	0.117679405	0.021267702	0.111136959	0.06810663	0.062251942	0.171508556	-0.038185178	0.177749025	0.477557888
TCGA-FD-A6TA-01	0.273841184	0.251267299	0.097895138	0.025360091	0.330409974	0.072218288	0.182631428	0.108064572	0.136853347	0.118443798	0.18549245	0.118537558	0.087510555	0.229354397	0.267926057	0.10403959	0.055044608	0.048224756	0.072864474	-0.148362114	0.036710025	-0.322421442	0.162974834	0.426400137
TCGA-FD-A6TB-01	0.411748802	0.332023249	0.081162253	0.310531532	0.431900742	0.090540655	0.23531112	0.218263493	0.189892867	0.193118868	0.188120331	0.076554146	0.135875142	0.292032622	0.337581804	0.082906341	0.087327699	0.103745449	0.172001205	-0.037113079	0.183401147	-0.067204817	0.171409786	0.366801643
TCGA-FD-A6TC-01	-0.084482273	-0.14988839	0.023123705	-0.121270051	0.186707411	0.02935113	0.113646453	0.092062133	0.089776305	0.157829603	0.173153258	-0.01548636	0.081800762	-0.055691799	-0.214612288	0.020954952	0.052399245	-0.119329885	-0.067079719	-0.090432488	-0.001949958	-0.034375248	0.175066997	0.245665564
TCGA-FD-A6TD-01	0.304187822	0.179390173	0.070153138	0.219477739	0.329432893	0.036261985	0.283129246	0.171453728	0.016503977	0.278399638	0.015398631	0.167324269	0.033174038	0.345984944	0.123392891	0.050673923	-0.047387677	0.021168304	0.050714031	-0.048173546	0.244753293	0.08858019	0.234412205	0.459592791
TCGA-FD-A6TE-01	0.139241484	-0.104701686	0.020119262	0.15568487	-0.191683157	-0.03546992	0.050688414	-0.137107978	-0.090600287	0.068150702	0.011055839	-0.030236135	-0.041074269	-0.317868142	0.046466453	0.150532088	0.061133185	-0.023351303	-0.066369256	-0.112468287	-0.057174128	0.282545361	0.249487167	-0.191827307
TCGA-FD-A6TF-01	-0.254151063	0.176859397	0.070629268	0.009549367	0.322439685	-0.071028695	0.117245123	0.216051166	0.269177868	0.153364223	0.147912087	-0.096833105	0.145050188	0.367486027	-0.081115284	-0.010910265	-0.128169525	0.067389239	0.026801272	0.014054232	0.034658636	0.025690222	0.100612963	0.073029543
TCGA-FD-A6TG-01	-0.175045115	0.140283447	-0.010520957	0.087848036	0.075270057	0.038080239	0.168908915	0.130895003	0.254543935	-0.00253777	0.23298216	0.069927305	0.122918117	0.277432417	0.178131948	-0.006697957	-0.029108319	0.088104897	0.076883687	0.030763166	-0.012655012	-0.090763109	0.052041571	0.415392951
TCGA-FD-A6TH-01	0.131861458	0.116585826	0.034598313	-0.194649063	0.075214829	-0.096250487	0.18132571	0.132456888	0.014376298	0.074336254	-0.033525689	0.03003013	0.114602717	-0.042859587	-0.263297589	0.03809525	-0.014014176	0.184391014	0.012489974	-0.153960486	-0.121987332	0.070437997	0.211590276	-0.334350405
TCGA-FD-A6TI-01	-0.003480866	-0.186012841	0.060348911	-0.039386076	-0.022020424	-0.005394225	0.059198796	-0.040188551	0.204655043	0.084347897	0.313568036	-0.018329904	-0.00425241	-0.235570891	-0.212348814	-0.020738075	0.034518436	0.084362557	-0.014226628	-0.161017677	-0.03321037	0.232708726	-0.05306647	-0.484800958
TCGA-FD-A6TK-01	0.245683262	0.05346234	0.07600142	0.251679533	0.314759588	-0.006586493	0.095517962	0.168591733	0.197960991	0.182363706	0.170902663	0.110614994	0.102623519	0.30697502	0.270473587	0.097911104	0.017671222	0.197947653	0.061458181	-0.10435146	0.239641713	0.279199111	0.268369314	0.466037413
TCGA-FJ-A3Z7-01	-0.029878139	-0.067312367	0.121843669	0.133859872	0.287384885	0.007854892	0.045175082	0.030343937	0.071298952	0.114864452	0.146095446	-0.016463627	0.058477304	0.480352458	-0.038789737	0.0316566	0.031621218	0.070986925	0.007758716	-0.092709487	0.004617258	-0.273491163	-0.044437969	0.006416106
TCGA-FJ-A3Z9-01	-0.118009983	-0.182138908	-0.003480814	-0.119470029	-0.194325795	0.063986918	0.055749771	-0.11542431	-0.043517993	-0.151450755	0.241367922	-0.116472637	0.005747783	-0.348551386	-0.239794497	0.118774207	0.031782857	0.013861207	-0.036554136	0.02148834	-0.195896813	0.025641978	0.196962593	-0.35505304
TCGA-FJ-A3ZE-01	-0.039316332	-0.144789862	0.011177809	-0.24200215	-0.254343696	-0.008034333	-0.030752824	-0.183184988	-0.152982262	-0.030448334	0.129315437	-0.09811986	0.007590557	-0.358931219	-0.209720608	0.111045726	0.032488814	0.048237108	-0.021026644	-0.059037991	-0.103001363	-0.220955115	0.13461865	-0.443566785
TCGA-FJ-A3ZF-01	-0.299479121	-0.096656369	-0.023828458	-0.015546441	-0.001303315	0.042920856	-0.011691988	-0.242642982	-0.077976989	-0.152153804	0.079922538	-0.281700416	-0.013761016	-0.270987795	-0.215835877	0.065129096	0.056882278	0.037172686	0.115348245	0.048239703	-0.20453265	-0.192643901	0.093319269	-0.310225847
TCGA-FJ-A871-01	-0.256567437	-0.14280528	0.006838586	-0.088375096	-0.307790044	-0.117939092	0.050841408	-0.065173944	-0.083452638	-0.157323517	0.061357964	0.121375473	0.149712954	-0.392409034	-0.280119643	0.029937687	-0.050688747	0.054433995	-0.075175096	0.2184982	-0.103616401	-0.009464303	0.177395882	-0.324369796
TCGA-FT-A3EE-01	-0.245103778	0.012341683	0.051820609	-0.258322922	0.184906412	-0.055754943	0.065541167	-0.0409402	0.070942956	0.130768713	0.216766985	-0.015421387	0.026415378	-0.264486141	-0.304634396	0.032534549	0.076529827	-0.079939231	0.009797383	-0.093405053	0.008832186	0.055630548	0.10977279	-0.355737424
TCGA-FT-A61P-01	0.285647662	-0.114308135	0.05892686	0.257790899	0.335850618	-0.023846588	0.236094026	0.222806617	0.198694943	0.062086353	0.171177266	0.140717284	0.168519553	0.316499373	0.063691274	0.091701496	-0.040970022	0.168096052	0.047394175	-0.090529106	0.21846876	0.144036053	0.260771987	0.33948329
TCGA-G2-A2EC-01	0.221467343	0.168527829	0.158369104	0.102646	0.362969092	0.059729848	0.2527133	0.002264585	0.269839895	0.03722997	0.188452061	0.015188849	0.003921702	0.308286757	0.354037087	0.130944252	0.113724216	0.095679278	0.094928687	0.074857847	0.07872315	-0.045316757	0.024179466	0.461132657
TCGA-G2-A2EF-01	0.26245342	0.052037245	0.038236023	0.251372792	-0.120565563	-0.027516862	0.07661961	0.106808401	-0.283893842	0.044327809	0.021150764	0.309972502	0.077603207	-0.232833352	0.239030396	0.18053401	0.137146815	0.054660615	0.005104858	0.232541706	0.208509907	0.100834314	0.204343285	0.437863579
TCGA-G2-A2EJ-01	0.271205003	-0.056301702	0.049789084	0.012910064	0.149426131	-0.067838789	-0.112301841	-0.033563143	-0.270090431	0.078740844	0.112584075	0.133307468	-0.038914368	-0.308229725	0.027834089	0.142002257	0.045922206	-0.071633532	-0.049258603	0.098105417	0.150288318	0.124090105	0.155147891	0.20443139
TCGA-G2-A2EK-01	-0.035766709	0.17456597	0.056331443	-0.099717855	0.26337775	0.008493829	0.173266003	-0.145449824	0.207093785	-0.102585228	0.089576201	-0.123848609	0.016600343	-0.202321205	0.208702559	0.161495029	0.164962354	0.025833396	0.104224057	-0.221163721	-0.059043381	0.162986432	0.04815395	0.140441428
TCGA-G2-A2EL-01	0.045797934	0.022919973	-0.009139686	-0.070056182	-0.431807958	-0.031029141	-0.040927188	-0.18657556	-0.061971693	-0.303063013	0.20482147	-0.217569538	0.046278417	-0.405412342	-0.135267354	0.133805217	-0.030455271	0.085512533	0.039685976	0.016413005	0.009902414	-0.233744036	0.184959645	-0.097952549
TCGA-G2-A2EO-01	0.316886685	-0.025436251	0.16649005	0.289499834	0.305348759	-0.008086763	0.186459353	0.231978411	0.108696641	0.021392539	0.14010904	0.099797362	0.031397929	0.369082925	0.329494118	0.135695641	-0.03637138	-0.024221015	0.014251085	0.105261656	0.163777359	0.105012682	0.156275615	0.310967264
TCGA-G2-A2ES-01	0.350921816	-0.192238669	0.087996379	0.129383174	0.201197733	-0.051727397	-0.010023145	0.139393386	-0.008222447	0.127006912	-0.00148884	0.142059273	-0.010245024	0.230152846	0.195518058	0.084099802	0.049757202	-0.031573278	-0.035723777	0.053641843	0.162825698	0.135073652	0.230985645	0.408720201
TCGA-G2-A3IB-01	0.172105117	-0.210077696	-0.03105165	-0.142922463	-0.039145543	0.019336913	0.06996971	-0.065376707	-0.16834922	-0.039672597	-0.020107034	0.043442893	-0.063865116	-0.41870081	-0.149868134	0.087097876	0.052943555	0.000101605	-0.014052734	-0.090073895	-0.021072571	0.16405636	0.20211596	-0.285588
TCGA-G2-A3IE-01	-0.029285015	-0.155543952	0.012339227	-0.044680364	0.156891395	-0.077986427	0.045130164	-0.137438246	-0.016737083	-0.058292674	0.119493656	-0.131234996	0.02172116	-0.225476218	-0.041581318	0.058579901	0.045327811	0.073334464	0.027551953	0.082033883	-0.113646099	0.263989587	-0.028867616	0.299503821
TCGA-G2-A3VY-01	-0.207938678	-0.097065154	-0.042901318	-0.0402298	-0.111712959	0.009049922	0.034628617	-0.186870835	-0.057987938	-0.056587373	0.164370955	-0.151194779	0.03438966	-0.383055777	-0.104628795	0.015687437	0.09231499	-0.053748321	0.039751147	0.001567049	-0.16420086	-0.054135129	0.050069729	-0.226902019
TCGA-G2-AA3B-01	-0.039490227	-0.07953772	0.056371566	0.165596287	0.166577802	-0.07752126	0.020468785	-0.168719752	-0.125918315	-0.094202403	0.088160003	-0.090656382	-0.011288221	-0.334863693	0.030073616	0.037015768	-0.02535747	-0.066928006	0.114925844	0.054569689	0.015918208	0.1666716	0.188761147	-0.103655755
TCGA-G2-AA3C-01	0.027885886	-0.173196653	0.063143442	0.217788722	0.197090437	-0.066267772	0.119005555	0.26592816	-0.000616911	0.233030927	0.068677535	0.227634082	0.086084087	0.275493327	-0.130276736	0.100308712	-0.021527041	0.160696701	-0.010578147	0.155505855	0.110056835	-0.025907891	0.10735435	-0.381059656
TCGA-G2-AA3D-01	0.023989697	0.110716965	0.014930061	-0.123258969	0.072784022	0.025732166	0.112757109	-0.220210052	0.034766631	-0.021618279	0.136458374	-0.105576191	-0.020116801	-0.332411315	-0.145881217	0.084949064	0.000691396	0.008673235	0.006681371	-0.090036529	-0.088588436	-0.021144999	0.145066907	-0.240076423
TCGA-G2-AA3F-01	-0.263952811	-0.161262417	0.030517049	-0.022004698	0.047051247	0.043431584	0.048084704	-0.083290269	-0.13867273	-0.090602173	0.156303474	-0.080068477	-0.00489652	-0.320377552	-0.138105486	0.042076905	0.059548688	0.029836924	0.039462276	0.282152094	-0.132155062	0.005827009	0.074944698	-0.363721912
TCGA-GC-A3BM-01	0.164494174	-0.152618023	0.068552861	-0.061091554	-0.13039103	0.004490602	0.04654944	-0.253644103	-0.200003603	-0.058862422	0.086595402	-0.076142656	0.070791932	-0.290777917	-0.19906087	0.103594555	0.135477739	-0.027835614	0.049652035	-0.302331163	0.007035209	0.003978999	0.039005868	0.186238166
TCGA-GC-A3I6-01	0.273320487	-0.109139301	0.041344586	0.194157805	0.198669646	0.04454195	0.06883219	0.133384569	0.059608163	0.088463266	-0.014040475	0.219235878	-0.035801921	-0.288154443	0.075199005	0.140173703	0.172825464	-0.019595894	-0.064288097	0.039671759	0.185666321	0.02642267	0.221324149	0.443851945
TCGA-GC-A3OO-01	0.081787821	-0.004449811	-0.039042992	-0.09975214	0.325498189	0.027651025	0.16532264	0.194295401	0.233539116	0.04531263	0.137915026	0.00394313	0.124429344	0.36617429	-0.118884606	0.094136704	0.083641389	0.041112181	0.012040179	-0.15967486	-0.02120069	0.020058199	0.184615919	-0.287413026
TCGA-GC-A3RB-01	0.103598159	-0.165948196	-0.012355893	-0.044064827	0.280252932	-0.045060576	0.064819507	-0.149111085	-0.175589802	-0.160415843	0.080623773	0.053010602	-0.032416942	-0.339825482	-0.11452948	0.093156942	0.057838937	0.021405972	0.077617238	0.189736689	0.032660313	0.000365233	0.249442339	0.120252082
TCGA-GC-A3RC-01	0.295146532	-0.113135449	0.093093498	0.189265255	0.219041092	0.04533014	0.164382572	0.152176105	-0.172451893	0.091440207	-0.085158024	0.226310322	0.003494549	0.277489449	0.222127335	0.190256192	0.110050204	0.051221951	0.038036988	-0.010664187	0.172098766	-0.085971099	0.238462916	0.480352458
TCGA-GC-A3RD-01	0.000890642	-0.189192123	0.096614109	-0.115329338	0.092029391	0.063286854	0.125448807	0.004554653	-0.022610896	0.004215974	0.151558215	-0.028651741	0.001953055	-0.2544485	-0.091366925	0.009351953	0.014763069	-0.13958171	-0.004644424	-0.030731627	0.011222891	-0.088043297	0.023567907	-0.389101175
TCGA-GC-A3WC-01	0.418288025	0.211331021	0.05791664	0.242639649	0.242244708	0.182308193	0.22454979	0.157568239	0.204955826	0.16523153	0.157887567	0.015877749	0.048867568	0.045939318	0.28235769	0.171004027	0.178391925	-0.069072798	0.124663974	0.161695221	0.217462452	0.210812845	0.194846762	0.441627695
TCGA-GC-A3YS-01	0.023981573	-0.151354531	-0.019018333	0.112226534	0.108507033	0.00690547	0.14846425	0.170251099	-0.01056735	0.098549777	0.00788775	0.100607006	0.088488523	0.063048934	0.043286837	0.140769808	0.034116551	0.049600716	-0.009543242	0.095252631	0.128014993	-0.197049063	0.268295258	0.452235656
TCGA-GC-A4ZW-01	-0.181698613	-0.210018261	0.106225568	-0.115155989	0.086802874	0.047726772	0.014900818	-0.08281123	-0.11107345	-0.209960087	0.10481143	0.021241052	0.032411888	-0.290777917	-0.055837147	0.108283235	0.047389975	0.028353264	-0.04213964	0.090167606	-0.005623293	0.055793228	0.200428884	0.005617657
TCGA-GC-A6I1-01	0.435593134	0.189013021	0.124233577	0.27892659	0.300300421	-0.028028359	0.124157646	0.235074612	-0.191051363	0.240179989	0.094527962	0.270113133	-0.008298228	0.444365233	0.332030271	0.098242017	-0.061369846	-0.000312958	0.00654248	0.011624174	0.26245071	0.219342912	0.168097658	0.414594502
TCGA-GC-A6I3-01	0.268635809	0.142496368	0.104147525	0.276696393	0.277550368	-0.021374914	0.194080493	0.071849768	-0.00905449	0.021053213	0.170176142	0.151772145	0.029249991	0.389329303	0.250605327	0.117384817	-0.011440145	0.037771919	0.13802355	0.142228898	0.110301538	-0.261916378	0.031771236	0.108047223
TCGA-GD-A2C5-01	0.07484987	-0.188110542	-0.029073958	-0.127860999	0.092331625	0.077643203	0.083259996	0.0003931	0.134632711	0.049626733	0.10171749	-0.119189011	0.086158653	0.144091479	-0.280396078	0.075237195	0.04862772	-0.047043084	-0.049923479	-0.12431614	-0.13827609	0.370988385	0.124200342	-0.25918216
TCGA-GD-A3OP-01	-0.051908365	0.057781695	0.059957818	0.080474236	0.288026617	0.05264954	0.232154581	0.007962497	0.225869262	0.041881386	0.266768754	-0.089911021	0.112839086	0.31781111	0.105574645	0.028282044	0.048037312	0.10459347	0.061904347	-0.177752923	-0.079898985	0.083648721	0.071251759	0.11631687
TCGA-GD-A3OQ-01	0.196290997	-0.210363436	0.033720291	-0.139409777	0.170237097	-0.016282815	0.091143236	0.064048029	-0.061955969	0.020764664	0.117578045	0.02775626	0.05132697	-0.37701038	-0.107277299	0.125380849	0.100295674	-0.009399051	0.02851423	-0.015728684	0.010756869	-0.088099173	0.252829325	-0.183728756
TCGA-GD-A3OS-01	0.120813638	0.068663926	-0.097302886	-0.110226341	0.108734431	-0.031458365	0.015158552	0.05104504	-0.068373143	-0.046827835	0.191260628	-0.078284863	0.149161465	-0.421039124	0.074075968	0.033742692	0.048725525	0.169583104	0.064017521	0.307491445	0.037266252	-0.015148054	0.097717709	0.378379149
TCGA-GD-A6C6-01	0.12682354	-0.013515686	0.084097492	0.035003958	0.197137927	-0.084872645	0.058456116	-0.077020192	-0.107501732	-0.160682664	0.221858483	0.034309757	-0.024144992	0.248745295	-0.132781725	-0.000329425	-0.081300963	-0.037983901	-0.080495619	0.112827226	-0.044433016	0.086447514	0.033511091	-0.450809855
TCGA-GU-A42P-01	-0.116231072	-0.15194314	-0.03003434	-0.097105167	0.017251849	0.037794328	-0.02669629	-0.143147813	-0.167013307	-0.036933332	0.168730494	-0.296678985	0.079207231	-0.296994411	-0.187737334	0.052852557	-0.049632868	0.114893948	0.026325358	-0.112122268	-0.112005956	-0.145613242	0.162720767	-0.042973651
TCGA-GU-A42Q-01	-0.241052722	-0.107960379	0.044760172	-0.05622597	-0.343353178	0.032357186	0.085036788	-0.051446582	-0.222936799	-0.073012221	-0.047475173	-1.91E-05	0.010905241	-0.416704688	-0.12596509	0.120193982	0.091808024	-0.070550973	-0.017668801	0.130057961	0.03859758	0.01751462	0.203739079	-0.327107334
TCGA-GU-A42R-01	-0.078212859	-0.251172107	0.054081724	-0.19918083	0.081348837	-0.009775804	0.025755051	-0.228432141	-0.06771098	-0.069587267	0.134627657	-0.013102643	0.005009419	0.117400479	-0.154419238	0.080800208	0.08201597	0.011340258	-0.0285885	-0.071622156	-0.10995384	0.057413217	0.101987661	-0.416020303
TCGA-GU-A762-01	0.390234876	0.057314259	0.115154761	0.32023374	0.285580324	0.003548035	0.142370113	0.19101477	-0.064247822	0.089038702	0.128410461	0.182109437	0.076989292	0.318609559	0.376449948	0.105426739	0.009805013	0.122650131	0.047374026	0.245499314	0.216424817	-0.309786223	0.204559985	0.475504734
TCGA-GU-A763-01	-0.015821848	-0.177349429	0.077053944	0.057405124	-0.074352868	-0.034575189	0.085957533	-0.180419899	-0.027576264	-0.079634939	0.347029628	-0.038252753	0.049927848	-0.287926315	-0.045563582	0.109260831	-0.024072621	-0.071727508	-0.063070943	-0.240032571	-0.15245323	-0.068357913	0.059977027	-0.28307859
TCGA-GU-A764-01	0.331668342	0.274118488	0.06928253	0.273746885	0.295591438	-0.051544433	0.132237044	0.158320647	0.05944422	0.151251786	-0.0285852	0.294187121	0.123121162	0.441570663	0.220432705	0.060982065	0.056340678	0.099800269	0.06084238	-0.029323777	0.159518413	-0.028091139	0.202416054	0.372904072
TCGA-GU-A766-01	0.468546697	0.081698331	0.089124004	0.272719617	0.19081983	-0.074035813	0.123604399	0.088383383	0.033252371	0.359544156	0.168834756	0.297551178	0.055417044	0.474592221	0.285540467	0.067542312	0.023990906	0.13263497	0.029538624	0.152726361	0.272614133	0.094125021	0.204835139	0.479554009
TCGA-GU-A767-01	-0.003492318	-0.132048017	0.058811634	-0.045313934	0.229561798	-0.036878557	0.144509176	-0.115441429	0.249710343	-0.059190065	0.34662494	-0.026156087	0.145028073	0.406895175	-0.043724905	0.006146966	-0.072501662	-0.000294692	-0.004715457	0.247180302	-0.106194213	-0.017587554	0.023010864	-0.263231436
TCGA-GU-AATO-01	0.070853544	0.188146112	0.060570451	0.206901303	0.204212815	-0.017519858	0.082312009	0.151632161	0.135525335	0.149101062	0.125592491	0.033429184	0.045799143	0.172436409	0.064129722	0.052768567	-0.003156594	0.09754701	0.058896861	-0.230356569	0.071708702	0.170328771	0.192330958	0.302640584
TCGA-GU-AATP-01	0.298379926	-0.050460467	0.027552045	0.122187546	0.171455974	-0.001533657	0.00731907	0.15632364	0.027678879	0.035636248	0.202389373	0.004921758	0.092677209	0.303667161	0.0302801	-0.068351224	-0.064207156	0.062884717	0.1236448	0.094069355	0.027526748	0.096312072	0.061097179	-0.033563363
TCGA-GU-AATQ-01	0.195049993	-0.170631974	0.006303766	-0.144346814	-0.127318498	-0.010467268	0.083803109	-0.106471128	-0.097050418	-0.061535198	0.204187998	0.043028324	0.043535229	-0.415107791	-0.206169258	0.095508781	0.055112819	-0.096275292	-0.018865089	0.080336591	-0.080492183	-0.042941846	0.204726859	0.020845215
TCGA-GV-A3JV-01	0.247426601	0.142793958	0.096143044	0.173950701	0.351285277	-0.051574263	0.211830305	-0.033631352	0.125483287	-0.026641767	0.310043443	0.152141708	0.011455076	-0.061965325	0.237502097	0.055400171	0.135804919	0.016281012	0.097469004	-0.280595718	0.033559319	-0.002538858	0.215437671	0.440030797
TCGA-GV-A3JW-01	-0.030509689	-0.202527809	-0.014444724	-0.115109753	-0.194915333	-0.05214398	0.006663112	-0.216144358	0.013263536	-0.056235116	0.130577433	-0.0842939	0.004954659	-0.405013117	-0.169049701	-0.008050087	0.039394869	-0.031023106	-0.026940013	0.007346229	-0.102788052	-0.00544276	0.026627759	-0.167075396
TCGA-GV-A3JX-01	0.283514727	-0.042076543	0.047054538	0.221730549	0.072121143	0.011070607	0.086468017	-0.028367836	-0.065503953	0.046010068	0.039954202	-0.044252668	0.056253313	-0.282964526	0.160221068	0.053543974	0.012313218	0.030212698	0.069879379	-0.072456297	0.07178568	0.203187586	0.153107577	0.263516596
TCGA-GV-A3JZ-01	-0.094308707	-0.110645486	0.025881027	-0.07853198	0.147260078	-0.021920791	0.078199873	0.095168486	-0.028475744	0.025882355	0.202966707	0.014609704	0.05344806	-0.164280826	-0.172858993	0.045949282	-0.060582833	0.028412643	0.037297089	0.07377561	-0.074238951	-0.303252689	0.17164125	-0.0526691
TCGA-GV-A3QF-01	-0.102913658	-0.256456786	0.002945556	-0.155973154	-0.144113388	-0.076355213	-0.047173834	-0.179758069	-0.123179053	0.143752663	0.164847664	-0.091205974	0.040276788	-0.233460705	-0.227871617	-0.03962273	0.036848707	-0.059844319	-0.068547611	0.098788626	-0.129742889	0.143149315	0.100508902	-0.396515342
TCGA-GV-A3QH-01	0.192903435	-0.158112093	0.019306308	-0.082756022	0.017606905	-0.031590552	0.043238542	-0.252311799	-0.044293224	-0.184502615	0.215834188	-0.19125009	-0.075695183	-0.405469374	-0.127476255	0.055963492	0.040270047	0.062700282	0.02857412	0.082487768	-0.138063679	0.27670822	0.139211912	-0.420297707
TCGA-GV-A3QI-01	0.088510476	-0.051284239	-0.05392438	-0.114370605	-0.258349441	0.018916194	-0.036713882	-0.156802419	-0.145939091	-0.024634904	-0.000285736	-0.173105118	-0.00325296	-0.145346185	-0.177547626	0.085372288	0.061667786	-0.124748723	0.053311336	-0.182768797	0.009816794	0.157497783	0.248565457	-0.321860386
TCGA-GV-A3QK-01	0.379267265	0.082289668	0.096632076	0.204781708	0.246515811	0.003146314	0.146395877	-0.111660647	0.085805632	0.026038312	0.246944842	0.144506328	0.005934952	0.276862096	0.280385292	0.175342249	0.046297861	0.02900294	0.053878249	-0.088626633	0.123179498	0.212307419	0.18470594	0.462444394
TCGA-GV-A40E-01	0.367972827	-0.125991184	-0.000542369	0.027377703	0.062032108	-0.041556585	0.065805874	0.145763769	-0.02966324	0.150527458	0.172601053	0.058228371	0.065597615	-0.060197331	-0.068020031	0.078837616	-0.000566827	0.155552047	0.015146981	0.174017146	0.168588505	0.013612054	0.217021127	-0.245437436
TCGA-GV-A40G-01	-0.059913962	-0.1300035	0.059083221	-0.04716474	0.098856973	-0.001707255	0.024795091	-0.217198465	-0.123931186	-0.058500037	0.04120789	-0.057753059	0.066722959	0.115860614	-0.235955331	0.069461457	0.05293048	-0.040084489	-0.049838502	0.067058382	-0.109248062	0.061128453	0.131235532	-0.439175317
TCGA-GV-A6ZA-01	0.223781996	-0.252584585	0.084767411	0.21038178	0.151677925	-0.014158903	0.069820687	-0.111373083	-0.013269223	-0.161864131	0.125239375	0.216569916	0.002937535	-0.156752595	0.127421392	0.068998685	0.021970866	-0.016808836	0.03995903	-0.056448396	0.008151714	0.068090431	0.135784987	0.33589027
TCGA-H4-A2HO-01	0.118916978	-0.055450585	0.095072065	0.213102843	0.272390429	-0.002876741	0.165996494	0.020511647	0.124868066	0.036259649	0.130459513	-0.151469333	0.001089304	0.365489905	0.278251207	0.169891014	0.05416664	0.036132616	0.017512984	-0.116943059	-0.079090598	-0.06569443	-0.006244469	0.346840424
TCGA-H4-A2HQ-01	0.245530826	-0.244988963	0.035627492	-0.09640255	0.043768004	0.053963686	0.028386516	-0.219974111	-0.145575395	-0.179937482	0.09757754	-0.12881747	0.024151099	-0.382314361	-0.102673711	0.046999856	0.134544718	-0.138456763	-0.028511742	-0.254899115	0.057738085	0.13397421	0.116778664	-0.125384966
TCGA-HQ-A2OE-01	-0.085095468	-0.037462125	0.048447029	-0.077508225	0.121422048	0.017306148	0.015173109	-0.183475119	-0.041999391	0.029701497	0.124165066	-0.090524301	-0.040459487	-0.283135622	-0.106356125	0.053457777	0.064515516	-0.021979121	-0.016608063	-0.064860046	0.014194831	-0.087291253	0.147136713	0.17078248
TCGA-HQ-A2OF-01	-0.314159942	-0.066999252	-0.023375735	-0.210532193	-0.258631647	0.062967663	-0.004846141	-0.079535838	-0.064441795	-0.035372653	0.184058892	-0.040781751	-0.051242734	-0.331213642	-0.084445094	0.007688986	0.020205514	0.01369891	-0.009847585	-0.104681791	-0.099616241	0.134817984	0.143670383	-0.406324855
TCGA-HQ-A5ND-01	0.237628472	-0.127911587	0.023190911	-0.108353372	-0.274916562	-0.086354559	-0.00280634	-0.046067487	-0.163870355	-0.051819594	0.056025771	0.076322258	0.010098236	-0.479725106	-0.127251321	0.192415403	0.063657889	0.005584718	-0.06115827	0.028307094	0.037785728	-0.108786003	0.213102196	-0.277033193
TCGA-HQ-A5NE-01	0.346389971	-0.105973602	0.008081052	-0.16705832	0.327474124	0.035558006	0.089677896	0.061274623	0.111971334	0.240958616	0.138790786	0.040512842	-0.01021123	0.258497776	-0.133975413	0.071605438	0.009456209	0.09134576	-0.024791431	0.150466202	0.080492775	-0.065849188	0.276157241	0.297678795
TCGA-K4-A3WS-01	0.318649542	0.246742431	0.068182655	0.243933166	0.40184338	0.078252912	0.208122411	0.234086053	0.269456323	0.162807789	0.136053965	0.177876702	0.172729499	0.369995437	0.275802998	0.080223631	0.056598239	0.171939384	0.067103368	0.043025644	0.145134793	-0.189080056	0.127611578	0.439973765
TCGA-K4-A3WU-01	0.135990878	0.362498157	0.050008775	0.181052408	0.233426369	0.087730053	0.159799439	0.099877881	0.295015043	0.076162372	0.138282402	0.045848141	0.124904849	0.355167104	0.333976085	0.065113152	0.140556792	0.21472043	0.188500512	0.062286815	0.097030154	-0.063260431	0.071284007	0.372790008
TCGA-K4-A3WV-01	0.203520713	-0.078460226	0.045222179	-0.141255754	-0.235252535	0.06414391	0.035780129	-0.051993836	-0.088255255	-0.01934828	0.166913123	-0.149378778	-0.003906403	-0.47345158	-0.052900202	0.01315368	-0.088462187	0.006719313	0.132880771	-0.078310921	-0.002579396	0.0256348	0.124767622	-0.415050759
TCGA-K4-A4AB-01	0.040978848	-0.155956548	0.063974773	-0.075976066	0.152765042	0.028313561	0.238220251	0.056195058	0.068017427	0.055748051	0.288771344	0.12803029	0.126297577	-0.114206684	-0.063180383	0.045313122	0.069775464	0.042484095	-0.011654313	0.021850578	0.072626947	-0.051170569	-0.002196254	0.412769476
TCGA-K4-A4AC-01	0.283690902	-0.025563021	0.092963301	-0.009166101	-0.006844476	-0.01655446	0.069345059	0.033245348	0.018242971	0.072174095	0.067474119	0.205445177	-0.038197571	-0.284219231	-0.028848249	0.092869725	0.025233201	0.029865922	0.00477584	0.110106468	0.047817004	0.065752557	0.241880261	0.451037983
TCGA-K4-A54R-01	0.296711527	-0.162905669	0.098863838	0.282402758	0.274725306	-0.003754377	0.100784837	0.193616996	0.085752301	0.070250236	0.039763102	0.330987353	0.040413215	-0.120822402	0.303128358	0.106168402	0.035593013	0.140238148	0.119305174	-0.083453489	0.103713118	0.320520649	0.179196503	0.24777575
TCGA-K4-A5RH-01	0.348047358	0.031449068	0.131596019	0.309349864	0.298688478	-0.055687564	0.042698155	0.265839596	-0.057656509	0.170067777	0.082678135	0.239119454	0.14202966	0.297735828	0.400633342	0.168870067	0.073509168	0.262437364	0.07548529	0.184441229	0.279491288	0.002053971	0.253452059	0.427255618
TCGA-K4-A5RI-01	0.125090425	-0.184276723	0.019255521	0.101323591	-0.149228768	0.078486979	0.233458356	-0.017970496	0.184169625	0.095423631	0.074395302	0.14580581	0.029237475	-0.37227672	-0.071511801	0.045832614	0.02960824	-0.206173919	-0.123858669	-0.26302558	-0.045216526	-0.055157799	0.20001684	-0.259239192
TCGA-K4-A5RJ-01	0.384652456	-0.018980096	0.091846382	0.375712098	0.327640931	0.045436998	0.258417864	0.272060806	-0.17539346	0.238080709	0.044589685	0.286728281	-0.037976006	0.399423976	0.428371148	0.228379279	0.066922265	0.135686474	0.139789349	0.188033686	0.191968865	0.23741255	0.18748571	0.429479868
TCGA-K4-A6FZ-01	0.258258767	-0.093132877	0.045447114	0.119681371	0.201935149	0.066461887	0.209833588	0.083683648	0.144011044	0.29626602	0.154217448	0.135243474	-0.053516431	0.241901449	0.093741849	0.056829023	0.0207983	-0.00737177	0.029997799	0.093527844	0.035823354	0.195183139	0.226210318	0.375242386
TCGA-K4-A6MB-01	-0.031377487	-0.149936119	0.009453533	-0.175282536	0.089721664	0.084306445	0.083377567	0.041761164	0.115009678	0.010473351	0.17081675	-0.092881783	0.092562878	-0.259638417	-0.140617567	0.039181037	0.022737428	-0.006701872	0.070847858	0.252312083	-0.082592218	-0.24015682	0.128098527	0.240703776
TCGA-K4-A83P-01	0.255884806	0.342911905	0.210191975	0.358493411	0.336388701	0.158972335	0.238216382	0.246824604	0.327748178	0.321954151	0.2808336	0.13382757	0.127016965	0.393264515	0.397827373	0.119058845	0.064251001	0.221300382	0.239591017	0.04741516	0.215662073	-0.174453888	0.038595345	0.448528573
TCGA-K4-AAQO-01	0.107118687	0.236976739	0.081711459	0.054767625	0.414129503	0.0888703	0.174427225	0.119540474	0.262345383	0.123925057	0.177327088	-0.021686739	0.15669249	0.318324398	0.269584977	0.08779844	0.130685353	0.13117022	0.089284776	0.128702359	0.006579798	-0.336528784	0.097391332	0.395146572
TCGA-KQ-A41N-01	-0.30486709	-0.135107301	-0.001817671	-0.090644163	-0.068553581	0.026425731	0.055972187	-0.125704647	0.044526659	-0.127871748	0.268711763	-0.059404707	0.062704877	0.04879092	-0.289304043	-0.006966194	-0.038891649	-0.037987216	-0.026919052	-0.096511914	-0.110128334	-0.255703321	0.144771826	-0.34895061
TCGA-KQ-A41O-01	-0.233009219	-0.208140256	0.035423915	-0.15614332	-0.236449853	-0.021399122	-0.0534306	-0.186361555	-0.155068151	-0.104472213	0.199704091	-0.107053223	0.017592708	-0.379747918	-0.279138504	0.073829549	0.017228525	0.019473031	-0.068906947	-0.055859644	-0.214740178	0.127590093	0.072238931	-0.317354853
TCGA-KQ-A41P-01	0.025785086	-0.195002745	0.036634597	-0.008391454	0.402159765	0.027789226	0.208364448	0.116378343	0.114769657	0.024884419	0.279637605	0.011051326	-0.006326719	0.268877609	-0.041170882	-0.003363771	-0.022877639	-0.014790977	0.067864092	0.065667569	-0.017495611	0.177717265	0.080763647	-0.132628037
TCGA-KQ-A41Q-01	0.008593571	-0.126283847	0.034740382	-0.14961902	0.196805607	0.060700116	-0.033181754	-0.139368038	-0.121145531	-0.049132723	0.217337539	-0.122806562	-0.012568087	-0.257927455	-0.298374953	0.090918708	0.02834199	-0.121839832	0.019490408	-0.012403854	-0.131840869	0.035998286	0.133266051	-0.376554123
TCGA-KQ-A41R-01	-0.03187004	-0.213414061	-0.003844352	-0.056103498	0.195507463	-0.019301801	0.040507846	-0.156120136	0.040816088	0.009815116	0.115040983	-0.135378027	0.067908146	0.257813391	-0.128678263	0.037207138	-0.077769544	-0.009043446	0.00984663	-0.152455473	-0.109162086	-0.073636058	0.089970886	-0.151220486
TCGA-KQ-A41S-01	-0.078034649	-0.15116514	0.080600804	-0.01322118	0.101337241	0.010569233	0.116825642	0.1072783	0.144871546	0.155082307	0.138776765	-0.166721231	0.027166378	0.230438006	-0.110349602	-0.001864359	0.020393891	0.000721333	-0.001829129	-0.082243898	0.039902169	0.122091336	0.117122134	-0.434783849
TCGA-LC-A66R-01	0.375260974	0.209066422	0.113858309	0.176673857	0.214259766	-0.01471493	0.064625223	0.140395554	0.097922904	0.270838595	-0.044929184	0.091260401	0.080746128	0.210476788	0.27859399	0.118700645	0.114682432	0.169676858	0.121156787	0.267884849	0.235127632	-0.130719156	0.244480214	0.46290065
TCGA-LT-A5Z6-01	-0.059611652	-0.000433903	0.025877851	0.077905896	0.188154513	-0.06653213	0.104371573	-0.098570373	0.024331212	0.033821147	0.141555148	-0.047988797	-0.001860959	-0.178196647	0.144399118	0.059611003	0.055659963	0.113805532	0.084692368	0.199901905	-0.083871962	0.21754298	0.200761694	0.10354169
TCGA-LT-A8JT-01	0.027577158	-0.013320927	0.07777816	0.013695512	0.105428559	-0.000364182	0.067359045	-0.172895041	0.017661061	-0.105769245	0.233044363	-0.158082531	0.005158956	-0.318438462	0.017761574	0.127198974	0.082460368	-0.09434509	0.032354293	0.0386068	-0.062345617	0.183479697	0.00246901	0.030825824
TCGA-MV-A51V-01	-0.233859373	-0.195986082	-0.036025179	0.003380005	0.061360819	0.030141993	0.096717278	-0.141442948	0.084235514	0.027246402	0.300546072	-0.179773372	0.028559077	0.184926429	-0.218403827	-0.012812696	-0.096744812	0.088959086	0.015692684	-0.059652021	-0.030591536	0.189632561	0.09043563	-0.415849207
TCGA-PQ-A6FI-01	0.27151063	-0.066792835	0.083999077	0.073831266	-0.3415819	-0.069595373	0.028865861	-0.070119365	-0.169499691	-0.014448971	0.050542315	0.023671823	0.011176494	-0.342049732	-0.060900208	0.115038608	0.057514298	0.010528505	0.057086072	-0.033018362	0.160013162	0.081482868	0.12875414	0.243954602
TCGA-PQ-A6FN-01	0.08476178	0.119502475	0.063462081	0.020815413	0.12376826	-0.099645827	0.163112612	0.083234275	-0.019187196	0.032174016	0.016031761	0.122084625	0.023724144	0.36172579	-0.059516491	0.028061348	-0.064721606	-0.01883884	-0.011664577	0.093716798	0.147343974	0.045877738	0.106933582	-0.292717007
TCGA-R3-A69X-01	0.231234546	0.194572235	-0.030340099	0.00712866	0.378916726	0.090279387	0.246809892	0.176762425	0.239705393	0.162034223	0.207659877	0.24320832	0.114179075	0.423548534	0.268857183	0.10220934	0.028069954	0.088412058	0.063121801	-0.033468704	0.126345703	0.233020826	0.166574191	0.456113836
TCGA-S5-A6DX-01	0.100809154	0.227296516	0.087045652	0.265658521	0.240275557	-0.01000064	0.123622471	0.108044653	0.047832378	0.175928183	0.204576967	0.144740394	0.040116995	0.439289381	0.277286288	0.050413668	-0.100861007	0.107948774	0.111145691	-0.134932643	0.168743429	-0.049983566	0.082581084	-0.137532793
TCGA-S5-AA26-01	-0.055123515	-0.182352358	0.022679494	-0.070966918	-0.058446559	0.044295707	0.054976795	-0.184839998	-0.024255211	-0.158438517	0.034137836	-0.110818237	0.036003625	-0.217605794	-0.289438786	0.075551942	0.061301326	-0.009910448	-0.014896617	-0.074864039	-0.043276544	-0.057864406	0.137113319	-0.165934755
TCGA-SY-A9G0-01	-0.204951293	0.300124846	0.066014825	-0.011606385	0.399231062	0.042791365	0.083367212	0.119751209	0.331735793	0.055883617	0.138642763	-0.073491708	0.205032267	0.414081214	0.134868672	0.026582098	0.163860344	0.109167464	0.148216323	0.076644279	0.137138087	-0.184602296	-0.03042228	0.311651648
TCGA-SY-A9G5-01	0.268549523	-0.067766642	0.138686119	0.323569662	0.269623642	0.013882797	0.130424826	0.143965492	0.107252104	0.209217699	0.175272509	0.355195084	0.106124054	0.228384852	0.267637269	0.013412526	0.068353612	0.090609384	0.151355556	0.12964471	0.197280864	-0.030553632	0.190833361	0.413796053
TCGA-UY-A78K-01	0.324405047	0.292095534	0.134683301	0.386822455	0.349607084	-0.007786342	0.215507139	0.021451138	0.029059338	-0.007690089	0.136912358	0.157232509	0.040722891	0.340167674	0.383893787	0.136054321	0.117335586	0.220021284	0.156387846	-0.018054338	0.133018481	0.065154313	0.159745198	0.476531311
TCGA-UY-A78L-01	-0.018314151	-0.178771951	-0.054173738	-0.197292553	0.138243278	-0.019716488	0.110846654	0.098882726	-0.067975357	0.113153654	-0.075221617	-0.074274852	0.007967767	-0.247604654	-0.174745429	0.105067397	0.043068256	0.157161162	-0.042433214	-0.128811167	0.015780753	0.310858045	0.277522637	0.251083609
TCGA-UY-A78M-01	-0.269156075	-0.244209265	0.047963487	-0.046421882	0.230523349	-0.002568155	0.064762238	-0.000437259	-0.026178353	-0.050055199	0.132982175	-0.047395952	0.003391779	-0.010351317	-0.150779781	0.014877763	-0.044602177	-0.102102737	0.015118002	0.094152582	-0.048995644	-0.160788615	0.065846278	-0.346555264
TCGA-UY-A78N-01	-0.141556562	-0.12789249	0.034652647	-0.11600691	-0.060923593	-0.029098764	0.066626415	-0.188444107	-0.055193744	-0.170981226	0.28715924	-0.148940981	0.075732748	-0.310511007	-0.200782839	0.12190441	0.012529277	-0.018642123	0.010603254	0.030546515	-0.125657488	-0.301993222	0.192634582	-0.125270902
TCGA-UY-A78O-01	-0.247532129	0.077663032	0.031182895	-0.049156988	0.247069179	-0.011693467	0.05051189	-0.12339848	0.027798222	-0.095771132	0.361442891	-0.06453964	0.046564401	0.10935896	-0.113839169	0.047776812	-0.064405913	-0.073563999	0.062012708	-0.01142568	-0.046456754	0.235740884	0.006609507	-0.179052127
TCGA-UY-A78P-01	0.385814239	0.116350557	0.094951702	0.302928341	0.323641101	0.06876769	0.291821568	0.291500686	0.184392053	0.255881428	0.144290091	0.228240567	-0.057841104	0.392751226	0.287436027	0.119345543	0.012146819	0.047649182	0.048729909	-0.128818158	0.166261804	-0.009368227	0.227733553	0.442312079
TCGA-UY-A8OB-01	0.215898433	-0.129090538	0.07057945	0.077490383	0.137080821	-0.04857941	0.073160532	0.04971403	-0.173527791	-0.000493313	0.038445363	0.181101221	0.046230016	-0.273668302	-0.106777062	0.061168116	-0.055924223	-0.043102403	-0.020940322	0.103353475	0.164829021	0.162345293	0.280931316	0.387732406
TCGA-UY-A8OC-01	-0.320364186	-0.137769569	0.102263779	-0.151472065	0.197829587	-0.023083401	0.105271692	0.12077912	0.033418809	0.031893355	0.183393507	-0.031113003	0.127257496	0.377352572	-0.21821052	-0.02411805	0.011585713	0.050505828	0.044822249	0.037397723	0.077382448	0.017510638	0.155423517	-0.126810768
TCGA-UY-A8OD-01	0.15496474	0.235026404	-0.004964637	0.066245145	0.31210196	0.1341247	0.214137174	0.130010647	0.196733814	0.087898267	0.19738386	-0.055864849	0.176582102	0.30726018	0.188918764	0.072538183	-0.012143044	0.004670045	0.080706627	-0.132747393	0.0517372	0.017496846	0.165219238	0.367885252
TCGA-UY-A9PA-01	0.252800533	-0.127633137	0.132057396	0.217247043	0.129330566	0.056637924	0.106614996	-0.064251863	0.080295642	-0.002902191	0.204629238	0.116598445	-0.072495052	-0.332069123	0.245167226	0.088701123	0.112347339	0.024996373	0.051738791	0.000416815	0.070014466	0.111642991	0.04776016	0.00875442
TCGA-UY-A9PB-01	0.287582295	0.165856266	0.084392283	0.29219187	0.220146522	-0.030380276	0.125398585	0.281382061	0.065277049	0.20101796	0.070401251	0.293419687	0.105725467	0.034304779	0.261455805	0.094175815	-0.01792195	0.116122429	0.024699528	-0.132331112	0.240652706	-0.040096188	0.269486377	0.483888445
TCGA-UY-A9PD-01	-0.051210164	0.022227739	0.047456028	-0.104078369	0.073407645	0.051424159	0.031296312	-0.03091592	-0.05587949	-0.092176462	0.055308807	-0.107200714	0.069441861	0.255760237	-0.186367564	0.035082283	0.009599278	0.010444175	0.101449566	-0.041253681	-0.064114538	-0.203378544	0.100168105	-0.236540436
TCGA-UY-A9PE-01	-0.171310564	0.164653483	-0.02800169	-0.121373243	0.050572757	0.001309006	-0.052144992	-0.08299544	0.050695533	-0.038267929	0.102833355	-0.112062952	0.008738716	-0.086260979	-0.307892156	0.055834949	-0.004331187	-0.04510975	0.057770493	-0.040418233	-0.070623344	-0.209809728	0.098440719	-0.411913996
TCGA-UY-A9PF-01	0.198728382	0.057963258	0.032686029	-0.122991123	0.137575106	-0.00640411	0.174038558	-0.036114913	0.18107455	-0.010840952	0.143343381	-0.049477342	-0.019982134	0.160345614	0.066996454	0.016933182	-0.014181042	-0.044576419	0.075026628	-0.107600429	0.039977085	-0.01646508	0.077037	0.334179309
TCGA-UY-A9PH-01	0.385687854	0.088103302	0.139960881	0.3183904	0.383337542	0.07744598	0.151016756	0.180350169	0.015845624	0.176921191	0.213097853	0.183318602	0.045806704	0.417446105	0.314842683	0.084933854	0.045862104	0.081936755	0.136467274	-0.008996541	0.213224429	-0.209149088	0.157976619	0.428111098
TCGA-XF-A8HB-01	0.189335247	-0.130522627	0.025385768	-0.054953265	-0.008565202	-0.001950018	-0.005245433	-0.154426029	-0.126965329	-0.084466489	0.139486688	0.003224735	0.045808371	-0.279656667	-0.194421096	0.040089612	-0.072563346	-0.115874673	-0.029334949	-0.246966626	0.000828477	0.141162008	0.157831895	-0.327962815
TCGA-XF-A8HC-01	0.001254763	-0.204559705	-0.015346094	-0.226034219	-0.165124765	-0.011531493	-0.061550796	-0.24296733	-0.095094412	-0.029875373	0.117092059	-0.252096275	0.028518261	-0.297849892	-0.217517912	0.0631587	0.03698474	-0.007967434	-0.042407345	-0.208274497	-0.233766626	0.077870838	0.074833616	-0.20580016
TCGA-XF-A8HD-01	0.25651625	-0.064588101	0.078981023	0.232952459	0.295585222	0.044952924	0.061715938	0.054912624	0.0287441	0.07135858	0.223093705	0.088458342	0.130406624	0.011491958	0.259644931	0.077131269	0.068320888	0.089870184	0.028693432	-0.035304872	0.163840434	0.210631093	0.219278243	0.276519904
TCGA-XF-A8HE-01	0.240425553	-0.112217526	0.158146033	0.277642387	0.090783573	0.001198047	0.032264585	0.145435555	0.050321231	0.302227516	-0.045995185	0.208324577	-0.047606828	-0.13547964	0.243971408	0.178835573	0.029831067	0.060223808	0.075699448	-0.29627234	0.174420652	0.200911055	0.191770222	0.433757272
TCGA-XF-A8HF-01	-0.052797375	-0.041692859	0.051429695	-0.03982547	-0.131929763	-0.058704739	0.159185778	0.056648625	0.055784399	0.013699833	0.119626464	0.001153542	-0.006074795	0.168273069	-0.035745921	0.002557917	0.041053137	-0.036174785	-0.016134269	0.040351152	-0.016519803	-0.21382955	0.051128663	0.308343789
TCGA-XF-A8HG-01	-0.038296053	-0.100029418	0.011158143	-0.147638039	-0.167361411	0.051468274	-0.016356388	-0.121942503	-0.171179097	-0.141969316	0.002762884	-0.136636783	-0.104617119	-0.421267252	-0.013211555	0.07789145	0.067295431	-0.034843986	0.008188096	0.082880066	-0.180581036	-0.13335027	0.044959607	-0.355737424
TCGA-XF-A8HH-01	-0.016963181	-0.16825522	0.039795075	-0.13594823	0.193263273	0.116044321	0.088122	0.079468287	0.05846506	-0.046982857	0.164830571	-0.094309332	0.120487789	0.168216037	-0.006850426	0.028007799	0.096527759	-0.07276532	0.065882728	-0.12115107	-0.101278434	-0.269092997	0.034628112	0.253421923
TCGA-XF-A8HI-01	-0.063096202	-0.116122537	0.065764008	-0.100009336	0.097155166	0.054248821	0.039529416	-0.240881824	0.012905429	-0.015505849	0.15591852	-0.125969107	0.01024585	-0.142266454	-0.029828807	0.124196104	0.067115098	-0.065666439	-0.006030112	-0.073075747	-0.056622118	0.318344567	0.059077133	0.340909091
TCGA-XF-A9SH-01	0.14476999	-0.052956852	0.084746201	-0.107107461	0.252343246	0.086530231	0.21724643	0.030245161	0.108028519	-0.050860921	0.234741648	-0.082165792	0.007842248	-0.109815216	-0.096988343	0.116197529	0.094642538	-0.059376671	-0.107557331	-0.017761951	-0.045455514	-0.149953909	-0.009021339	0.301442911
TCGA-XF-A9SI-01	0.396485776	0.285003231	0.113198281	0.416523281	0.338884086	0.078105442	0.18152612	0.184681483	0.20864865	0.054596362	0.1269381	0.285843642	0.150907187	0.27612068	0.421906773	0.069517737	0.042232556	0.126600307	0.206499557	0.064278985	0.207189567	-0.083252987	0.178481828	0.474820349
TCGA-XF-A9SJ-01	0.258744645	0.141010593	0.076237876	0.223950925	0.214340131	0.01099671	0.18550364	0.170214513	0.105721986	0.086963429	0.127922919	0.299433448	0.119405525	0.361839854	0.193471245	-0.058795658	-0.052179195	0.066309231	0.105134039	-0.109539937	0.189427507	0.089663051	0.179853726	0.149965781
TCGA-XF-A9SK-01	0.326708456	-0.010403032	0.012373776	0.034485787	0.123973379	0.021888629	0.23038485	0.152136569	0.158448372	0.178823361	0.135749071	0.128232828	0.109361795	-0.199526634	0.085809457	-0.009850877	-0.022349832	0.060431607	0.009913506	0.17545253	0.067706913	0.019203122	0.023590769	0.384709707
TCGA-XF-A9SL-01	0.137627319	0.352794024	0.124654171	0.279814459	0.412432021	0.106684671	0.267335726	0.161560957	0.365325603	0.273947254	0.151051946	0.090181384	0.176246224	0.469459336	0.384512515	0.053029757	-0.004881731	0.208475741	0.148430618	-0.035759631	0.100298984	-0.270976754	0.013883039	0.432958823
TCGA-XF-A9SM-01	0.413368061	0.086306156	0.082986464	0.315711301	0.159431469	0.046415938	0.179416383	0.198981143	-0.056160632	0.236458549	0.058277688	0.296398895	0.106837119	0.312849321	0.390226044	0.139119453	0.04153077	0.083121202	0.085590711	-0.10014812	0.251275255	-0.07923336	0.204986801	0.496435497
TCGA-XF-A9SP-01	-0.01579412	0.102438319	0.029034666	0.028590558	0.434552311	0.16272743	0.172291086	0.121587289	0.278125032	0.05402876	0.186403942	0.020978717	0.188174612	0.353912399	0.134957076	-0.023618685	-0.026452601	0.121267075	0.056532179	0.16160873	0.048489622	-0.192494085	0.062761265	0.243441314
TCGA-XF-A9ST-01	-0.263667456	-0.089232619	-0.005360844	-0.335889827	-0.352497388	0.007626472	0.039989995	-0.039526303	-0.172199877	-0.122842136	0.018800596	-0.127020766	0.089581707	-0.213613551	-0.248645392	0.03384582	-0.012038724	0.069347114	-0.026993861	0.104742204	-0.082568304	-0.016150936	0.242398017	-0.435411201
TCGA-XF-A9SU-01	0.084064234	0.140412237	0.068508203	0.118337028	0.40254428	0.04484186	0.215539143	0.19610932	0.23470817	0.162868044	0.054504385	0.137142705	0.130155345	0.32254477	0.158466513	-0.022426482	-0.086841715	0.012824796	0.10176571	-0.044060892	0.085377285	-0.148932383	0.115619805	0.210761948
TCGA-XF-A9SV-01	-0.163075591	-0.167281298	0.024635644	-0.119492744	0.045717816	0.016886471	0.104882432	0.006474051	0.114297099	-0.012191987	0.161501734	-0.075994597	0.101651914	-0.291291206	-0.248312634	0.061280219	0.038895397	0.029716474	-0.007262497	-0.212405917	-0.133389648	0.116547092	0.110657562	-0.349292803
TCGA-XF-A9SW-01	0.00466717	0.242925482	0.024635845	0.101959996	0.378325216	0.069926142	0.230516598	0.242224264	0.350518982	0.227753032	-0.021278628	0.0909133	0.216866232	0.458908407	0.107927049	0.105524309	-0.00907042	0.123484935	0.071237143	0.16895655	0.129246599	-0.088169023	0.179356518	-0.361668758
TCGA-XF-A9SX-01	0.329209087	0.119827646	0.149816749	0.329473684	0.309076805	-0.030317358	0.260747608	0.250431327	0.181559657	0.152954224	0.170996016	0.28704895	0.185793636	0.385394091	0.303049805	0.101019224	-0.078469811	0.127750606	0.090920719	-0.137298357	0.25083514	0.040841685	0.143140751	0.493412798
TCGA-XF-A9SY-01	0.429140538	0.228195438	0.111865446	0.247334648	0.311445845	-0.061300076	0.069167913	0.266101185	-0.00157307	0.258766688	0.081995579	0.261973689	0.055632234	0.334350405	0.322193523	0.133289316	0.007838042	0.20263803	0.028694619	0.068777483	0.286495287	-0.067739062	0.192661933	0.484230638
TCGA-XF-A9SZ-01	0.029812842	-0.205192118	0.069821049	-0.083275137	0.201998489	-0.071718441	0.144857127	0.195297859	0.182483547	0.274996342	0.170894127	0.039004897	0.09240744	0.435069009	-0.221772898	-0.096704648	-0.050005987	0.024410519	-0.036667985	-0.043470647	0.031802198	-0.226195873	0.034385043	0.097382229
TCGA-XF-A9T0-01	-0.014709328	0.015044032	0.083365492	0.080458765	0.284319272	0.071419582	0.117606482	0.071996521	-0.062244137	0.019931444	0.178982042	0.152129228	0.029185983	0.281253565	0.012089824	0.089863544	0.010947472	0.022105687	0.115564364	0.122503287	0.0382224	0.114488721	0.058287467	-0.23859359
TCGA-XF-A9T2-01	-0.212027731	-0.109923506	0.062365587	-0.036187638	0.096745789	0.064655671	0.035492656	-0.127916005	0.259131522	-0.05397764	0.12162098	0.073029855	0.105069022	0.134167902	-0.128290476	0.098275277	0.018376075	0.014645137	-0.023899721	-0.077698189	0.038386973	-0.273077757	0.160311774	-0.350718604
TCGA-XF-A9T3-01	0.276312918	0.189452538	0.040019898	0.189490883	0.409616582	0.029273244	0.228009649	0.104939967	0.156613398	0.174235382	0.100070377	0.138372128	0.169408819	0.243270218	0.147168961	0.076251613	-0.061896756	0.12441772	0.066167744	-0.111474792	0.176562634	0.107985664	0.183676548	0.238764686
TCGA-XF-A9T4-01	0.300607002	-0.116469288	0.084910351	0.053958352	0.025485235	0.013419992	0.090969687	0.088657292	-0.100792953	0.17055718	0.101730228	0.098243455	0.124191686	-0.345243527	-0.060477753	0.096144816	0.121598896	0.074694994	0.030154063	0.056908383	0.182200918	-0.004009213	0.145870901	-0.29334436
TCGA-XF-A9T5-01	0.458020995	0.121565899	0.073775443	0.354798743	0.283535475	0.063504129	0.211967537	0.177854771	-0.038817546	0.129736168	0.050331341	0.216580717	0.021534247	0.37478613	0.37123479	0.164499115	0.032417848	0.040098159	0.039948456	0.012413897	0.224401906	-0.065249923	0.133502978	0.479211817
TCGA-XF-A9T6-01	0.19880544	-0.150572653	0.039348363	-0.085478089	0.170627443	0.008304061	0.097011783	-0.051410425	-0.130626747	0.072860652	0.1958827	-0.022936949	0.092934591	-0.025807004	-0.167931133	0.057808994	-0.039870764	0.030257954	-0.060278565	0.006414056	0.015699237	-0.019370093	0.163902716	-0.072915478
TCGA-XF-A9T8-01	0.342867355	-0.077457415	0.128043325	0.301628463	0.174159728	0.050378119	0.173587197	0.298843283	0.066041693	0.324533678	0.108217637	0.311859032	-0.001864801	0.304066385	0.31428499	0.146506166	0.077981602	0.052583843	0.010509378	0.011362619	0.187263208	-0.081748776	0.237403435	0.435297137
TCGA-XF-AAME-01	0.195598477	0.35676714	0.121503299	0.336746349	0.404357348	0.177187588	0.278267981	0.305887842	0.376193273	0.364354815	0.052811001	0.182356821	0.128732947	0.374386905	0.380516953	0.069599482	0.09896744	0.132956633	0.165112976	0.086445707	0.246550325	-0.162764656	0.168961822	0.474307061
TCGA-XF-AAMG-01	-0.188083241	0.046704306	-0.026718155	-0.11894037	-0.032940865	0.144729052	0.023268678	0.021351683	-0.058462743	0.004415332	0.118430199	-0.053989393	0.064791602	0.21692141	-0.046901299	0.102455892	0.020405528	0.052058334	0.125420838	0.120898635	0.014723635	-0.103773146	0.157440684	0.194621877
TCGA-XF-AAMH-01	-0.187678779	-0.136303421	0.08414575	-0.083831986	0.08805749	-0.039803284	0.06593374	-0.039877882	0.015608903	-0.057304325	0.209496428	-0.008443206	0.020727394	0.152304095	-0.114292886	-0.026182523	-0.026857013	0.133760736	0.038749527	-0.192995091	-0.03279739	-0.097218132	0.014047008	0.152874415
TCGA-XF-AAMJ-01	0.049721399	0.050814029	0.001114311	0.116009385	0.184184838	0.03144852	0.165281015	0.180500687	0.24330322	0.159226454	0.052333809	0.147070998	0.121728401	0.315016539	-0.123499693	-0.038143525	-0.001696099	0.161662874	0.071095292	0.030235383	0.116850853	-0.116374222	0.056932964	0.415164823
TCGA-XF-AAML-01	0.251501771	-0.063988106	0.019654848	0.140541816	0.113021257	-0.00478625	0.013253526	-0.143663827	-0.089544384	0.070917358	0.053653977	-0.018078512	0.053876001	-0.42759781	0.062862943	0.0994305	-0.02608591	0.051734966	0.059775261	0.078683849	0.014039496	0.326683348	0.176811063	0.101716665
TCGA-XF-AAMQ-01	0.320917863	0.14558066	0.108706673	0.282467907	0.318002408	0.090939452	0.191912575	0.021030577	-0.026585785	-0.021612053	0.247233041	0.270788792	0.088876326	-0.248916391	0.30403662	0.182949232	0.119580775	0.040630902	0.115513623	0.015203397	0.166724924	0.409543641	0.230095655	0.461417817
TCGA-XF-AAMR-01	-0.167004557	0.078575751	0.073325542	-0.112099667	0.267280022	0.080465403	0.234929458	0.15142759	0.346502307	0.207510151	0.088497591	-0.063378302	0.194029159	0.095329075	-0.15491055	0.054511294	0.094594894	0.075273018	-0.021441322	0.009024978	-0.002130815	0.05853726	0.105959035	0.140612524
TCGA-XF-AAMT-01	0.03709742	-0.009958266	-0.023728881	0.007341303	0.301764772	0.063316769	0.169082475	0.20934237	0.198443191	0.252735606	0.044497654	0.230236565	0.109348303	0.033677427	0.005521488	0.023819051	-0.018995296	0.073441101	0.043441884	0.142517575	0.033886214	-0.091583545	0.189704662	0.389158207
TCGA-XF-AAMW-01	0.228837321	0.027495679	0.041978726	-0.12742711	0.249582581	0.078454382	0.175218312	0.097841382	0.038872146	0.163201502	0.073926322	-0.000747348	0.115441443	-0.164737082	-0.103402037	0.091109974	0.053500235	0.105084461	0.052280526	0.078129213	0.20555842	0.022149418	0.188487452	0.423377438
TCGA-XF-AAMX-01	-0.176778502	-0.148112876	-0.078666027	-0.305471366	-0.065844024	-0.000895336	-0.017123749	0.046134922	-0.187594197	-0.081841291	0.102065871	0.007023912	0.025604604	-0.190173377	-0.087678919	0.025588209	0.052476058	-0.130285969	-0.087068719	-0.168013889	-0.051078348	0.052021222	0.062816608	0.152817383
TCGA-XF-AAMY-01	0.0195839	-0.041757799	-0.035250081	-0.171847096	0.359277993	0.163366065	0.122288246	0.0797522	0.172124174	0.211223483	0.012533996	-0.00605889	0.081389108	0.197245352	-0.13312833	0.001491231	0.068662398	0.155071344	0.089835503	-0.068213721	-0.072830419	-0.098242208	0.065149321	-0.422921182
TCGA-XF-AAMZ-01	0.092593789	0.190683899	0.107344555	-0.06535421	0.310362162	0.038611336	0.10542348	-0.1852642	0.072798845	0.000427862	0.098311557	-0.008908877	-0.003049486	-0.092306376	0.249009879	0.103764043	0.012306514	-0.042212157	0.073772221	0.048210227	-0.088851273	0.176170674	0.118437161	0.334749629
TCGA-XF-AAN0-01	0.112331092	0.151930013	0.086061402	0.213380128	-0.021718861	0.067250664	0.06220952	0.093569779	0.175898119	0.225788705	0.150934675	0.146238058	0.00913031	-0.144034447	0.202075167	0.082661327	0.095054692	0.163362611	0.11195523	-0.059965803	0.071895695	0.228804449	0.218149108	0.301271815
TCGA-XF-AAN1-01	0.111162703	-0.199950522	0.046885173	-0.061149084	0.011259489	-0.048457092	0.101288663	-0.178063427	-0.071420182	-0.023216024	0.168091794	-0.058819855	0.013167572	-0.032308657	-0.161305728	0.103444667	-0.001779914	-0.130232925	0.054426818	0.137767627	-0.131407624	0.033688278	0.086879085	-0.445791035
TCGA-XF-AAN2-01	0.260985034	-0.124837851	0.113711697	0.217324435	-0.030680363	-0.090062829	-0.022811067	0.100863417	-0.169278026	0.120155024	0.022205084	0.254879594	0.019705433	-0.258839968	0.227693554	0.160245332	0.061594784	-0.020833554	0.046786804	-0.010459857	0.110848359	0.162063804	0.23854328	0.199298506
TCGA-XF-AAN3-01	0.082913061	-0.049235558	0.015385708	-0.143241027	0.304477043	0.047794624	0.280679688	0.13453221	0.162007578	0.085707189	0.023454499	-0.02253805	-0.022288179	-0.27640584	-0.054250231	0.030718997	0.119744981	0.018985634	-0.027201809	-0.171001253	0.068328114	0.136209399	0.115221141	0.386819893
TCGA-XF-AAN4-01	0.346267303	0.187677239	0.137648579	0.278934916	0.406071868	0.145209914	0.181528867	0.273928028	0.396174147	0.3346845	-0.085941928	0.187841395	0.171291391	0.436608874	0.333045299	0.173022163	0.083850829	0.156847362	0.065826947	0.204391909	0.260045096	-0.312122059	0.111082014	0.42286415
TCGA-XF-AAN5-01	0.228677247	0.001713732	0.106539962	0.225658224	0.023185338	0.028750946	0.118252019	0.175426305	0.127395352	0.168092328	0.036323671	0.194109734	0.022742372	-0.229867686	0.330695598	0.140462871	0.137747135	0.04226477	0.032720049	0.195609136	0.203596257	-0.156890938	0.254535831	-0.070006844
TCGA-XF-AAN7-01	0.054113236	-0.027510794	0.122075016	-0.087473433	0.093897917	-0.026664303	0.079783771	-0.00336089	-0.053105118	-0.041916435	0.05104865	0.018331061	0.152738318	0.418472682	-0.134071799	0.05342595	0.048312288	-0.003778058	0.027681129	0.040137104	0.030837033	-0.237028999	0.192615945	0.031282081
TCGA-YC-A89H-01	0.03353021	-0.143779207	0.058948918	0.087201788	0.225248323	-0.114908344	0.174976328	0.121743332	-0.190972634	0.01939548	0.173457291	0.218308508	0.051809227	-0.296766283	-0.195273492	0.065910081	-0.047474577	-0.042209766	-0.02062617	-0.169513382	0.014513426	-0.00587902	0.147288167	0.115347325
TCGA-YC-A8S6-01	0.315121264	-0.035148567	0.099828441	0.002066498	0.456600452	0.042285129	0.23745753	0.083071906	0.336811821	0.356488075	0.265425056	0.235323179	0.148168837	0.480865747	0.22054196	0.096982397	0.028553692	0.206958624	0.07865489	0.038760733	0.150447422	-0.053640544	0.063819272	0.439289381
TCGA-YC-A9TC-01	-0.295008372	0.051524608	0.03922752	-0.014169023	-0.06329079	0.021609889	-0.026545481	-0.089742287	-0.1415269	-0.051232449	0.229396264	0.011601144	0.026667335	-0.110157408	-0.194612246	0.115764407	-0.061113481	0.092986784	-0.072105933	0.132017538	0.114387416	-0.156427832	0.095931888	-0.128635793
TCGA-YF-AA3L-01	-0.242102275	-0.195802469	0.061341672	-0.076170035	0.083041141	-0.060522905	0.141379429	-0.183247651	0.018890531	-0.077456811	0.204053671	-0.042531928	0.062878277	0.361269533	-0.215741382	0.024394633	-0.076633266	0.002344884	-0.003417051	0.036534814	-0.101964657	0.115636828	-0.002681847	-0.319693168
TCGA-YF-AA3M-01	0.058619491	-0.177742521	0.050209603	-0.100230608	-0.19147867	-0.007549502	0.059499756	-0.050884655	0.04643657	0.020969028	0.220805259	-0.049081126	0.030670718	-0.387618342	-0.063818761	0.047313251	0.007473672	-0.047217728	-0.0949329	-0.105388967	-0.044320384	-0.00328232	0.186350399	-0.385964412
TCGA-ZF-A9R0-01	-0.051742121	0.021011507	0.024992738	-0.032301138	0.140724421	0.044731254	0.123193267	-0.084326056	-0.085265505	-0.038148811	0.254456821	0.023839211	0.105169438	-0.126240447	-0.152187198	0.042367708	0.082739902	0.085194041	0.081230359	-0.002247919	-0.030652773	-0.158814372	0.071333258	-0.076394434
TCGA-ZF-A9R1-01	-0.115629957	0.085819678	0.014327641	-0.224799644	0.051158776	-0.022570993	0.0967075	-0.065431199	0.093578198	-0.073111076	0.14764922	-0.038027324	0.089565715	-0.317126725	-0.092155192	0.07932597	0.068377357	-0.02506493	-0.016814903	-0.061770277	-0.08165463	-0.167734488	0.095135024	-0.151562678
TCGA-ZF-A9R2-01	-0.103353459	-0.25077345	0.099478189	-0.203072977	0.044843229	-0.046063975	-0.049498498	-0.188721697	-0.14727487	-0.217683793	0.195716767	-0.106973363	0.041027279	-0.415678111	-0.243141408	0.035541976	0.101120799	-0.08417716	-0.078589155	-0.113834029	-0.067847157	-0.09506668	0.138319982	-0.351517053
TCGA-ZF-A9R3-01	0.119068847	-0.008130858	0.030807179	-0.03696682	0.132553855	0.018000916	0.199760264	-0.085385153	0.116563111	0.132905047	0.014188688	-0.103692047	-0.046497354	-0.320662712	-0.065403942	0.061324715	0.058447227	0.037346754	-0.044154738	0.064081603	0.003767501	0.349654322	0.037017953	0.388473822
TCGA-ZF-A9R4-01	0.261527537	-0.16017662	0.045823042	0.144072395	0.083090285	-0.03395523	-0.000703182	-0.14915108	-0.13555628	-0.182304055	0.232624196	0.121071491	0.032475932	-0.328247975	-0.015994837	0.16204675	0.098347406	0.01742021	0.062447747	0.112203645	-0.023366937	0.107356146	0.098511024	0.108959735
TCGA-ZF-A9R5-01	0.108160627	-0.029279977	0.095538846	-0.002656232	-0.049486937	0.060532353	-0.000951824	-0.179021854	-0.080808808	-0.115900337	0.206411984	-0.132605208	-0.074518153	-0.274637846	0.149302088	0.112710022	0.160691353	-0.050917448	0.021457277	0.00980666	-0.142046201	0.156515811	0.014551027	-0.196446903
TCGA-ZF-A9R7-01	0.311528614	0.19729976	0.128398287	0.355003247	0.113511468	0.0794027	0.139369262	-0.153715073	0.084854951	0.055550735	0.099747557	0.253832357	0.019930337	-0.05015969	0.318482125	0.097147165	0.120425332	0.088653416	0.107330101	0.161105832	0.186902226	0.116102364	0.153166281	0.425772784
TCGA-ZF-A9R9-01	-0.039637024	0.094893759	0.109991711	-0.043127313	0.221492548	0.086699536	0.076251915	0.059742686	0.174334449	-0.000265544	0.122195873	0.00203184	0.12281956	0.10770503	0.011193451	0.025688421	0.028606838	0.115111282	0.069497639	-0.06798094	0.062355387	0.027590287	-0.021919336	0.198385993
TCGA-ZF-A9RC-01	-0.259890475	-0.155563692	-0.028141788	-0.169588284	0.060491501	0.025516988	0.076757777	0.058373277	0.210516338	-0.002093501	0.21157203	-0.02257214	0.161670515	-0.102458081	-0.043837904	-0.00184644	-0.005847484	0.087392478	0.036555476	0.245591432	-0.092847147	-0.07501775	0.097273187	-0.48069465
TCGA-ZF-A9RD-01	0.413305566	0.270073331	0.109793368	0.297275119	0.252873135	-0.006177094	0.150005033	0.085284405	0.124455684	0.168441646	0.08313639	0.26645279	-0.02559245	0.295967834	0.322951083	0.14317271	0.042617691	0.001684045	0.104400279	0.10046049	0.219368251	0.248596264	0.232385937	0.426685297
TCGA-ZF-A9RE-01	0.207448794	-0.061828331	0.00863511	-0.123429122	0.030669044	-0.02176157	-0.024576763	-0.148910143	-0.187696898	0.040727069	0.145318617	-0.141900053	0.025362531	-0.40786472	-0.187184371	0.104537063	0.093480224	-0.118170966	-0.049962894	0.011641896	-0.032387047	0.131265825	0.142911905	-0.286728641
TCGA-ZF-A9RF-01	0.025098342	-0.046625804	0.05779065	0.308406755	0.146149068	-0.017997882	0.093315316	0.126622311	0.042613866	0.094800471	0.148213114	0.263976527	0.112609951	-0.327734687	0.351515589	0.145034215	0.025052596	0.154939836	0.122335835	0.260524234	0.140550144	0.237206957	0.296952164	0.387504277
TCGA-ZF-A9RL-01	-0.115051553	-0.168181591	0.056662754	-0.134329957	-0.078375089	-0.059417649	0.089233784	-0.108822454	-0.0207678	-0.122917017	0.095286853	-0.103182654	-0.011940806	-0.391154329	-0.184799666	0.114243847	0.115941475	0.00052624	0.03672083	-0.207010768	-0.179432363	0.084557256	0.145370722	-0.373588457
TCGA-ZF-A9RM-01	0.096684711	-0.227176115	0.01305044	-0.121673431	-0.109640212	-0.019802991	-0.025466083	-0.168896694	-0.053735203	-0.023822866	0.085520682	-0.137730148	-0.003202812	-0.380261207	-0.11170413	0.060539843	0.045131529	0.131702322	-0.022886905	0.018551206	-0.104003708	-0.131441159	0.113836925	-0.32032052
TCGA-ZF-A9RN-01	0.092959387	-0.077810993	0.095483503	0.292851936	0.092085704	-0.071023373	-0.146113237	0.042799108	-0.074596057	-0.196246705	0.063711078	0.204165693	0.076448504	-0.243954602	0.30903478	0.148947135	0.001174615	0.033773394	0.18928883	-0.037292411	0.105235906	-0.220487645	0.260137158	0.45651306
TCGA-ZF-AA4N-01	0.01856719	-0.198389175	0.085233517	0.193193197	0.02618615	0.041608426	0.130171143	0.068649889	0.072600967	0.044950531	0.057370823	0.067195747	0.02370557	-0.432445534	0.013433177	0.102873206	0.121075101	0.09688882	0.04401046	0.045334023	0.207216768	0.027021431	0.212839255	0.278173834
TCGA-ZF-AA4R-01	0.180908355	-0.072894575	0.018056797	-0.029110873	0.016298415	0.033078589	0.000651908	0.038645138	-0.102897659	-0.019131766	0.006673936	-0.041975321	0.142621517	-0.34033877	0.011457932	0.070469796	0.012820708	0.027676582	-0.030475036	0.183120671	0.092659126	-0.004338265	0.231307162	0.372048591
TCGA-ZF-AA4T-01	0.150118309	-0.094236573	0.075881183	-0.077295973	0.091981532	-0.025570508	-0.061861291	-0.18032545	-0.224239658	-0.058449258	0.142955105	-0.124727993	0.005647098	-0.323571347	-0.148248091	0.013909929	-0.029623804	-0.000381711	-5.19E-05	-0.012158714	-0.071935607	-0.00048808	0.087149327	-0.24583666
TCGA-ZF-AA4U-01	0.039888832	-0.278360093	0.027353404	-0.190302074	-0.041546387	-0.037192194	0.046373992	-0.229092785	-0.117385268	-0.218432006	0.095183993	-0.070932914	0.047812159	-0.139528915	-0.092019534	0.041128402	0.002172207	-0.116982129	-0.05400834	-0.093414817	-0.044563199	-0.216006526	-0.024412818	-0.294028744
TCGA-ZF-AA4V-01	0.274375863	-0.09665162	0.122619385	0.210307002	0.048090731	-0.025710561	-0.002259578	0.110835674	-0.088381968	-0.001089879	0.029273998	0.263113122	0.088560205	-0.172550473	0.185009215	0.080317733	-0.008545977	0.015305908	0.066551578	0.184589175	0.147370222	0.061851064	0.217288083	0.266767423
TCGA-ZF-AA4X-01	0.085050694	-0.059416551	-0.000352193	0.047828087	0.118528285	-0.005117868	0.074061615	-0.135358355	-0.103169126	0.008710955	0.085679532	-0.181005336	-0.02996304	-0.377238508	-0.097361056	0.066873502	0.038582956	0.091394107	-0.083992698	-0.037390255	-0.086742659	0.08802623	0.227927138	-0.215894833
TCGA-ZF-AA51-01	0.345239581	0.147468936	0.115664842	0.212210237	0.325856677	-0.019436974	0.151324824	0.098752213	-0.03880023	0.113519185	0.166628233	0.09119421	-0.009204714	0.235456827	0.308295833	0.028479426	-0.014947736	0.02079645	0.182600122	0.107762912	0.144257094	-0.243278837	0.18073643	0.475504734
TCGA-ZF-AA52-01	-0.188355118	-0.097826058	0.076635383	0.177822061	0.279136492	0.003032183	0.282237062	0.198622683	0.150331805	0.290958853	0.165043634	0.116519139	0.170012779	0.340852059	-0.076546421	-0.03855564	-0.009272411	0.161410726	-0.010332704	0.055176884	0.09168414	0.107453348	0.080341825	-0.259809513
TCGA-ZF-AA53-01	0.323881273	-0.051689008	0.074610328	0.222207592	0.250797593	0.025522937	0.300618511	0.274576625	0.039540379	0.243933586	0.118259727	0.135266687	0.083328881	0.240988936	0.129401921	0.032753972	-0.104125343	0.004947585	0.070815647	-0.016187838	0.214377817	0.117141281	0.177778882	0.394633284
TCGA-ZF-AA54-01	0.329870491	-0.123300608	0.070893925	0.139513338	0.092195481	0.036726935	0.085845512	0.194989755	0.149892873	0.108871724	0.04963232	0.114640917	0.078755942	0.159433101	0.211646002	0.120939658	0.116131581	0.113333069	0.051729208	0.016594099	0.195018879	0.040971044	0.272964536	0.46706399
TCGA-ZF-AA56-01	0.350882064	0.231912953	0.023106021	0.0147077	0.337912193	0.124433937	0.245374582	0.134970266	0.248693781	0.307070375	0.082490523	0.139253523	0.004458906	0.214183871	0.235469048	0.152505864	0.069461801	0.017811953	0.071086974	0.043560172	0.116709829	0.298021929	0.17020318	0.402332611
TCGA-ZF-AA58-01	0.386333278	0.095017855	0.080374904	0.324968913	0.309990471	0.001516098	0.058349073	0.243540746	-0.094881141	0.272188019	0.115573415	0.235442044	0.140316565	0.426799361	0.320057795	0.119024263	0.000671343	0.168228705	0.103133213	0.097334875	0.276748868	0.083269613	0.263270791	0.442312079
TCGA-ZF-AA5H-01	0.325793872	0.114199166	0.069797738	0.183795142	0.323692584	-0.033379428	0.103688243	0.276232294	-0.1310345	0.088366415	0.094494298	0.263079807	0.090452745	0.295340481	0.259926097	0.168233924	0.020878534	0.049029172	-0.059102252	-0.162148279	0.246804615	-0.18264288	0.218190734	0.358303867
TCGA-ZF-AA5N-01	0.087875486	-0.1863327	0.03198519	-0.308905434	-0.090601219	-0.054947755	0.097785702	-0.126293405	-0.060464473	-0.069952878	0.163888868	0.040240941	0.01029292	-0.40535531	-0.25611209	0.025996469	0.00939245	0.025565895	-0.066489933	-0.125603788	-0.09058023	0.038922254	0.189065352	-0.305492187
TCGA-ZF-AA5P-01	0.300812316	0.24652507	0.117489167	0.109774822	0.383254242	0.096191463	0.13382289	0.156775991	0.294177035	0.143067044	0.208274756	0.035562539	0.174152664	0.441798791	0.068879733	0.000478793	0.037689789	0.080498951	0.06443906	0.011018208	0.1576934	-0.305221008	0.057476891	0.129947531
